# Supplementary material for: Fast and flexible joint fine-mapping of multiple traits via the Sum of Single Effects model
Source: bioRxiv. 2024 Jun 18:2023.04.14.536893. Preprint. [Version 5] doi: 10.1101/2023.04.14.536893 (PMC10327118; doi:10.1101/2023.04.14.536893)
Supplement: Supplement 2 [file media-2.xlsx]

## Sheet: runtimes
Comparison of fine-mapping methods in simulated data: power vs. FDR in identifying trait-wise causal SNPs using SNP-wise measures at specific thresholds. Each table entry gives X/Y where X = power and Y = FDR. Statistics are calculated for a given minimum lfsr threshold (mvSuSiE), PIP threshold (SuSiE) or "study PIP" threshold (CAFEH).
	lfsr < 0.05 or PIP > 0.95		lfsr < 0.01 or PIP > 0.99
method	scenario a	scenario b	scenario a	scenario b
SuSiE	0.135/0.0079	0.044/0.0100	0.113/0.0013	0.036/0.0024
mvSuSiE	0.414/0.0107	0.178/0.0065	0.368/0.0006	0.127/0.0035
CAFEH	0.283/0.0101	0.095/0.1296	0.251/0.0014	0.078/0.0522
