# Supplementary material for: Fast and flexible joint fine-mapping of multiple traits via the Sum of Single Effects model
Source: bioRxiv. 2024 Jun 18:2023.04.14.536893. Preprint. [Version 5] doi: 10.1101/2023.04.14.536893 (PMC10327118; doi:10.1101/2023.04.14.536893)
Supplement: Supplement 3 [file media-3.xlsx]

## Sheet: runtimes
Analysis runtimes in the simulations. The table summarizes the analysis runtimes for all methods compared in the simulations. Numbers shown are the median and 5–95% quantiles. Note that the SuSiE runtimes are for running SuSiE independently on all traits. Also note that the runtimes for the "2-trait" simulations are for the simulations with independent traits and independent effects.
	time (s)
method	scenario a	scenario b	2 traits
SuSiE	62.24 (29.22–144.95)	47.05 (23.4–110.3)	8.07 (4.32–17.32)
mvSuSiE	74.76 (33.91–205.13)	38.12 (23.56–76.73)	21.44 (12.33–45.47)
CAFEH	19.75 (11.73–34.95)	17.97 (10.62–30.45)	11.7 (7.65–20.14)
PAINTOR	–	–	1,238 (389–4,906)
flashfm	–	–	173.74 (59.45–405.56)
