# Supplementary material for: Fast and flexible joint fine-mapping of multiple traits via the Sum of Single Effects model
Source: bioRxiv. 2024 Jun 18:2023.04.14.536893. Preprint. [Version 5] doi: 10.1101/2023.04.14.536893 (PMC10327118; doi:10.1101/2023.04.14.536893)
Supplement: Supplement 4 [file media-4.xlsx]

## Sheet: blood_cell_traits
Summary of UK Biobank blood cell traits used in fine-mapping analyses. Columns from left to right are: standard abbreviation; UK Biobank data field id; hematopoietic cell type; description; and measurement unit. See Table S1 in Vuckovic et al (2020) and the UK Biobank haematology data companion document for more information about these traits.
abbr.	id	cell type	description	unit
PLT#	30080	platelet	platelet or thrombocyte count	×109 cells/L
PCT	30090	platelet	relative volume of platelets	percentage
PDW	30110	platelet	platelet distribution width	percentage
RBC#	30010	mature red cell	red blood cell or erythrocyte count	×109 cells/L
HGB	30020	mature red cell	haemoglobin concentration	g/dL
MCV	30040	mature red cell	mean corpuscular (erythrocyte) volume	fL
RDW	30070	mature red cell	red cell (erythrocyte) volume distribution width	percentage
MSCV	30270	mature red cell	mean sphered cell volume	fL
RET%	30240	immature red cell	reticulocyte percentage	percentage
HLR%	30290	immature red cell	high light scatter reticulocytes percentage	percentage
WBC#	30000	compound white cell	white blood cell or leukocyte count	×109 cells/L
LYMPH%	30180	compound white cell	lymphocyte percentage	percentage
MONO%	30190	compound white cell	monocyte percentage	percentage
NEUT%	30200	compound white cell	neutrophil percentage	percentage
EO%	30210	compound white cell	eosinophil percentage	percentage
BASO%	30220	compound white cell	basophill percentage	percentage
