# Supplementary material for: Fast and flexible joint fine-mapping of multiple traits via the Sum of Single Effects model
Source: bioRxiv. 2024 Jun 18:2023.04.14.536893. Preprint. [Version 5] doi: 10.1101/2023.04.14.536893 (PMC10327118; doi:10.1101/2023.04.14.536893)
Supplement: Supplement 5 [file media-5.xlsx]

## Sheet: blood_cell_trait_regions
chr: chromsome number (1–22)
start: starting base-pair position of fine-mapping region (Genome Reference Consortium human genome assembly 37; hg19)
end: ending base-pair position of fine-mapping region (Genome Reference Consortium human genome assembly 37; hg19)
length: length of fine-mapping region in base-pairs
SNPs: number of SNPs included in fine-mapping region
max –log10P: largest –log10 PLINK two-sided t-test p-value (i.e., smallest p-value) among all SNP × phenotype association tests in the fine-mapping region (n = 248,980).
top trait: trait with smallest association test p-value in fine-mapping region.
top SNP: SNP with smallest association test p-value in fine-mapping region.
chr	start	end	length	SNPs	max –log10P	top trait	top SNP
1	1526269	3336301	1810032	10992	33.942	Plateletcrit	rs1569419
1	3441528	4250916	809388	4739	36.6053	HLR_perc	rs1175550
1	6331283	6831283	500000	2615	7.69593	MSCV	rs12410405
1	7544289	8044289	500000	2592	18.4132	PDW	rs11121012
1	8171092	10691978	2520886	11658	28.8271	Plateletcrit	rs10864368
1	10855122	11499132	644010	3095	12.1441	MSCV	rs1034528
1	11606378	12910488	1304110	7183	61.7632	Plateletcrit	rs4846082
1	15855914	16764898	908984	4801	13.6252	Haemoglobin	rs2007471
1	17078301	17910890	832589	4629	7.65733	Haemoglobin	rs2871776
1	19435097	19935097	500000	2720	7.88147	Plateletcrit	rs2239623
1	20663519	21756276	1092757	5111	21.4786	MSCV	rs66731853
1	21759660	22948447	1188787	7205	37.7458	HLR_perc	rs1341557
1	23033362	23536224	502862	2000	10.7932	MCV	rs4654830
1	23581960	24573951	991991	4046	28.5926	MCV	rs2811972
1	24772314	26101977	1329663	5705	87.5918	MSCV	rs139898146
1	26249036	27938814	1689778	6258	29.5341	Monocyte_perc	rs7416513
1	27956250	29880956	1924706	8478	44.6654	MSCV	rs12408688
1	30981680	31491886	510206	2889	11.7119	Plateletcrit	rs74340846
1	32029629	32529629	500000	1924	8.70016	Reticulocyte_perc	rs6669563
1	35006386	35506386	500000	2433	14.0177	PDW	rs6671349
1	35638147	36138147	500000	1734	8.28534	Monocyte_perc	rs1211184
1	36507801	37193916	686115	3022	47.7316	WBC_count	rs3917932
1	37650173	38568929	918756	4503	11.8771	MCV	rs2492301
1	39041708	41794279	2752571	13281	26.8806	RDW	rs3768321
1	42120787	42620787	500000	2136	21.747	Eosinophill_perc	rs1004870
1	42628577	43128577	500000	2102	8.2782	Eosinophill_perc	rs28526231
1	43159179	44747249	1588070	6749	52.0696	MSCV	rs841570
1	45010266	47060530	2050264	8627	38.1378	Platelet_count	rs12564806
1	47411868	48280350	868482	4242	48.4513	MCV	rs4134058
1	51103720	51794960	691240	2487	7.37184	Lymphocyte_perc	rs144432213
1	52044515	52544515	500000	1843	7.46942	PDW	rs2405861
1	53078394	53578394	500000	2556	9.63563	Haemoglobin	rs575138
1	54588116	55137991	549875	3167	11.7684	PDW	rs56339750
1	55760640	57212821	1452181	8068	40.1386	HLR_perc	rs778387
1	61857021	62357021	500000	2330	8.49878	Platelet_count	rs1933295
1	62632603	63427539	794936	3524	73.3929	PDW	rs1168127
1	64938498	66630392	1691894	7522	45.4228	WBC_count	rs12044840
1	67257734	67762903	505169	2231	11.004	Lymphocyte_perc	rs1024229
1	67804775	68444025	639250	3087	18.2333	MCV	rs2803461
1	77717507	78754411	1036904	4602	10.9457	HLR_perc	rs71658797
1	79108827	79690381	581554	3362	15.1284	Lymphocyte_perc	rs41313381
1	87501670	88352437	850767	4101	19.457	Eosinophill_perc	rs6672038
1	88909013	89697978	788965	3624	15.3186	RBC_count	rs17488098
1	89802626	90302626	500000	2162	11.7154	Monocyte_perc	rs2390762
1	90648975	91148975	500000	2270	9.19821	Monocyte_perc	rs552200409
1	91337561	95126928	3789367	17184	249.33	Monocyte_perc	rs150649461
1	95191429	95955615	764186	3909	8.85081	PDW	rs640527
1	100794065	101983457	1189392	5595	55.1553	Lymphocyte_perc	rs77372977
1	108493059	108993059	500000	2048	7.6465	Monocyte_perc	rs663045
1	109982983	110720764	737781	3295	17.472	Platelet_count	rs140584594
1	111448614	111986594	537980	3046	10.8159	Neutrophill_perc	rs325926
1	112403549	113486087	1082538	5408	62.4297	PDW	rs6700673
1	113590826	116098388	2507562	11762	29.2625	WBC_count	rs2476601
1	117484600	119038460	1553860	7083	40.8801	HLR_perc	rs34754277
1	120017505	120894366	876861	2730	12.6792	RBC_count	rs523395
1	147031349	147537992	506643	1926	13.4089	Haemoglobin	rs1692144
1	149626124	151563774	1937650	6421	73.9855	Monocyte_perc	rs6665912
1	153094636	157301801	4207165	17048	33.4946	Reticulocyte_perc	rs116100695
1	157567340	160142088	2574748	14042	Inf	MSCV	rs2022003
1	160541892	161870089	1328197	7162	30.5338	PDW	rs3557
1	161967939	162467939	500000	2827	13.5837	Monocyte_perc	rs4657179
1	166589174	167089174	500000	2884	8.493	WBC_count	rs4657609
1	167170299	167670299	500000	2583	10.6964	Eosinophill_perc	rs2056625
1	167924064	168424064	500000	2179	8.41581	RDW	rs116362016
1	169403795	169903795	500000	2868	8.64545	Monocyte_perc	rs75776028
1	170579505	173481898	2902393	13108	Inf	PDW	rs6425522
1	173572221	174072221	500000	1565	7.64604	RBC_count	rs2281486
1	177821170	178653320	832150	3453	9.44564	Plateletcrit	rs17512785
1	180655694	181351725	696031	3280	7.81324	WBC_count	rs3795503
1	182738027	183238027	500000	2468	8.60463	Haemoglobin	rs12404594
1	183620073	185650939	2030866	9425	13.3915	Monocyte_perc	rs11590380
1	197124467	197916111	791644	2538	12.6914	Lymphocyte_perc	rs368379855
1	197929069	199262478	1333409	6460	47.2323	MCV	rs79694634
1	200043042	200585575	542533	2718	9.18356	Eosinophill_perc	rs2808473
1	200773980	201273980	500000	2807	8.74368	Lymphocyte_perc	rs10800755
1	201879205	202746015	866810	4019	12.0239	Plateletcrit	rs147176673
1	203031175	205994138	2962963	14623	67.4434	Platelet_count	rs1768584
1	206934844	207528451	593607	2423	19.9832	PDW	rs11120218
1	207741209	208241209	500000	2579	13.9918	WBC_count	rs4844392
1	209645437	210179299	533862	2620	11.2511	MCV	rs7532324
1	210900243	212111798	1211555	6527	18.8574	PDW	rs61851769
1	212116053	212924656	808603	4060	35.6695	Basophill_perc	rs701905
1	213687382	214692545	1005163	5206	36.3667	Haemoglobin	rs3767844
1	217186181	217722265	536084	3107	12.2604	Haemoglobin	rs17654742
1	219053214	219553214	500000	2378	7.55886	Haemoglobin	rs60535062
1	219822698	220745169	922471	4475	19.626	HLR_perc	rs1776043
1	220807646	221693423	885777	4269	17.0814	Monocyte_perc	rs10495159
1	221802686	222302686	500000	2442	7.76745	Eosinophill_perc	rs6604682
1	223035833	223535833	500000	2348	10.9292	Monocyte_perc	rs45528236
1	224309936	224809936	500000	2114	12.6088	WBC_count	rs6675858
1	225706883	226224887	518004	2363	16.7018	MSCV	rs2078389
1	226288054	227728814	1440760	7147	23.218	Neutrophill_perc	rs3768419
1	227857430	228357430	500000	2154	7.67819	MSCV	rs12040881
1	229515151	230034725	519574	2474	11.1292	MSCV	rs10799544
1	230044715	230852236	807521	4624	23.2801	RDW	rs6672758
1	230907671	231812228	904557	4585	32.0229	Haemoglobin	rs61835223
1	234484956	235543957	1059001	5194	32.5424	Monocyte_perc	rs4626924
1	235603355	236359101	755746	3563	134.511	Basophill_perc	rs10927074
1	236552016	237052016	500000	3372	10.8689	PDW	rs577193
1	243135307	243678152	542845	1895	8.23698	RDW	rs6662118
1	247172514	249238271	2065757	11281	194.734	Reticulocyte_perc	rs1339847
2	7364263	7864263	500000	2447	8.93859	Lymphocyte_perc	rs12105729
2	8188693	9012414	823721	3920	90.2293	Reticulocyte_perc	rs6730558
2	9948197	10448197	500000	3293	9.16197	MSCV	rs72786623
2	11069746	11758646	688900	3812	10.096	MSCV	rs921321
2	12634066	13203264	569198	2747	11.1067	WBC_count	rs4669869
2	20981524	21481524	500000	2434	11.0694	RDW	rs676210
2	23538005	24914837	1376832	6719	71.6241	HLR_perc	rs56398785
2	24932488	26541565	1609077	6717	27.026	Lymphocyte_perc	rs7578575
2	26993001	28935967	1942966	7761	54.5252	Platelet_count	rs1260326
2	31209969	31730967	520998	3146	Inf	PDW	rs655029
2	31762421	33101488	1339067	6461	11.1769	PDW	rs79871783
2	36799287	37788320	989033	5970	8.78192	Lymphocyte_perc	rs115859306
2	37799956	38299956	500000	3095	9.96766	Platelet_count	rs4670220
2	43107576	44287396	1179820	7067	47.9396	Lymphocyte_perc	rs112694524
2	45825677	46610907	785230	4702	124.557	Haemoglobin	rs10168349
2	46780363	47280363	500000	3144	8.98948	Haemoglobin	rs17773190
2	53728813	54484226	755413	4024	16.072	RDW	rs78694551
2	54673766	55548154	874388	4915	11.0059	HLR_perc	rs354225
2	58726863	59229879	503016	2067	11.4343	RBC_count	rs17049722
2	60371375	60975451	604076	2841	81.6894	MCV	rs243068
2	61080217	62805737	1725520	7457	18.8522	MSCV	rs4672440
2	64615804	65156295	540491	2547	22.3942	RDW	rs12466865
2	65389543	65934152	544609	2731	13.4693	WBC_count	rs10184881
2	66395964	67349341	953377	4711	16.4084	Platelet_count	rs950965
2	68365546	69290504	924958	4791	19.435	Plateletcrit	rs10048745
2	69658535	70753146	1094611	4519	18.4095	Platelet_count	rs7349311
2	71368599	71883389	514790	2980	9.06139	MCV	rs12478953
2	72257640	72757640	500000	2000	7.373	Plateletcrit	rs10204415
2	74466140	74966140	500000	1795	12.21	Platelet_count	rs12621712
2	85194579	86016300	821721	3985	11.3784	Platelet_count	rs56228924
2	86737983	87243774	505791	1590	9.36676	HLR_perc	rs12714203
2	89758243	90258243	500000	1220	7.42907	Eosinophill_perc	rs79315122
2	95486826	97970549	2483723	6261	64.0179	Eosinophill_perc	rs2579500
2	98083290	98876286	792996	2619	30.4721	Eosinophill_perc	rs34250439
2	99131405	99631405	500000	2142	7.39772	Eosinophill_perc	rs7557295
2	100496395	101014125	517730	2614	16.039	Plateletcrit	rs12987212
2	101358146	102028319	670173	2895	10.8622	WBC_count	rs733830
2	102044003	103501927	1457924	7089	166.141	Eosinophill_perc	rs9807989
2	106126569	106626569	500000	3483	16.6297	PDW	rs1114882
2	110195505	110720126	524621	1285	13.3875	Platelet_count	rs72627489
2	110721661	113114369	2392708	7915	96.8883	MCV	rs1045267
2	113246453	114244595	998142	4767	27.5628	WBC_count	rs6734238
2	120260888	121291314	1030426	4447	31.0027	Platelet_count	rs7587975
2	121735759	122245877	510118	2526	16.0078	Haemoglobin	rs34773350
2	127201514	128136955	935441	5204	11.0461	Monocyte_perc	rs11683933
2	135553425	137162151	1608726	4838	31.4466	Monocyte_perc	rs2056295
2	143531731	144835187	1303456	5665	20.5245	PDW	rs79716587
2	145388365	145970139	581774	2061	13.3157	Haemoglobin	rs6430070
2	146256667	146756667	500000	2368	9.15091	Basophill_perc	rs78862952
2	148288149	149159403	871254	3928	10.1513	Monocyte_perc	rs12472459
2	152159809	152659809	500000	2009	9.94009	MSCV	rs4575719
2	158270905	158770905	500000	1773	12.9733	Eosinophill_perc	rs10195713
2	159858657	161876402	2017745	10366	53.402	Plateletcrit	rs12052715
2	162530204	163417746	887542	3350	8.94706	WBC_count	rs17715343
2	165258389	166011803	753414	3244	14.0482	Reticulocyte_perc	rs10184004
2	169063518	169957552	894034	4588	24.7245	RDW	rs183034862
2	170577760	171077760	500000	3008	8.0287	Platelet_count	rs9752315
2	171603359	172103359	500000	2216	12.1244	PDW	rs2883940
2	173969135	174469135	500000	2746	19.3648	MSCV	rs920112
2	174613881	175113881	500000	2408	8.76327	MSCV	rs12467464
2	176724104	177224104	500000	2175	16.4837	Haemoglobin	rs863678
2	177492124	177992124	500000	2629	9.22088	RBC_count	rs9287993
2	181070775	182889023	1818248	8966	Inf	Monocyte_perc	rs1375493
2	183739637	184239637	500000	2673	14.9949	PDW	rs12612008
2	188170660	188670660	500000	2177	7.39737	WBC_count	rs144956220
2	189595515	190095515	500000	2212	7.60574	PDW	rs1914037
2	190810549	192069039	1258490	5259	13.1242	HLR_perc	rs13001395
2	192213574	192946255	732681	3122	11.6138	Reticulocyte_perc	rs56116110
2	196724340	197283562	559222	2602	10.5812	Eosinophill_perc	rs539299744
2	200465388	201276743	811355	3181	8.20153	RDW	rs2949006
2	201447204	202435132	987928	3986	18.5633	Plateletcrit	rs3769818
2	203392155	204834456	1442301	5383	13.2514	Platelet_count	rs62194158
2	207706108	208249713	543605	2691	12.5174	Haemoglobin	rs7583880
2	211290507	211793055	502548	2705	28.783	Platelet_count	rs1047891
2	213586206	214094822	508616	2427	78.1799	Eosinophill_perc	rs13022407
2	214240385	214740385	500000	2295	8.38327	Eosinophill_perc	rs1474004
2	218433154	220593822	2160668	8805	51.925	WBC_count	rs55799208
2	223709901	224231348	521447	3182	21.3909	PDW	rs2034375
2	224815933	226336444	1520511	7564	143.947	PDW	rs13424581
2	226837284	227807187	969903	4465	24.6898	Plateletcrit	rs11676298
2	230921194	231421194	500000	2936	12.3861	Eosinophill_perc	rs13007094
2	232018884	232522500	503616	2620	8.073	Neutrophill_perc	rs6741554
2	233863057	234522737	659680	3180	24.2422	Eosinophill_perc	rs7346
2	236117472	236619478	502006	2979	16.1815	RDW	rs1517006
2	237530727	238030727	500000	3034	14.7892	WBC_count	rs4074882
2	238819926	239341081	521155	2980	10.711	MCV	rs6747952
2	241260903	241819692	558789	3602	58.5029	Platelet_count	rs78909033
2	241926395	242961282	1034887	6405	52.7959	Eosinophill_perc	rs62192043
3	2903194	3460032	556838	4016	25.2761	Eosinophill_perc	rs6787336
3	9979160	10479160	500000	2653	11.5297	Eosinophill_perc	rs115820364
3	11757910	12993953	1236043	6561	48.3195	Plateletcrit	rs7650294
3	15510462	16010462	500000	2475	15.4563	PDW	rs2455839
3	16658518	17179593	521075	2799	26.8131	MCV	rs1992383
3	18000509	18500509	500000	2059	38.6415	Platelet_count	rs7618405
3	18510058	19066126	556068	3119	8.05921	Platelet_count	rs4261897
3	19855673	20611345	755672	4565	32.8495	MSCV	rs12636078
3	24089734	24597800	508066	2574	90.1173	MCV	rs869785
3	27121260	28029362	908102	4793	12.5979	Plateletcrit	rs12635205
3	28034622	28793189	758567	3360	19.4894	Lymphocyte_perc	rs75831154
3	32797283	33297283	500000	2548	21.4683	Eosinophill_perc	rs34064757
3	36931015	38509708	1578693	6888	12.7252	Haemoglobin	rs77388365
3	38777751	39557162	779411	4209	34.242	Monocyte_perc	rs3732378
3	41614564	42114564	500000	2784	7.49883	RBC_count	rs73079324
3	42373498	43836110	1462612	6334	137.614	Monocyte_perc	rs2228467
3	45649651	53703263	8053612	27186	214.076	HLR_perc	rs1076872
3	55770159	58658679	2888520	14025	Inf	Platelet_count	rs1354034
3	66187086	66757442	570356	2590	12.952	MCV	rs6549120
3	69582234	70150137	567903	2955	17.4412	RBC_count	rs1544978
3	71004751	72649093	1644342	8282	24.5928	Lymphocyte_perc	rs71298382
3	87832883	88605313	772430	3920	11.8338	MCV	rs11915058
3	98143085	98692051	548966	2713	11.269	Eosinophill_perc	rs75056698
3	100761537	101795585	1034048	4621	14.4962	Eosinophill_perc	rs4618204
3	107129837	107692517	562680	2274	10.6974	Plateletcrit	rs144749136
3	111555594	112305793	750199	3995	19.7768	Eosinophill_perc	rs4682103
3	112330468	112830468	500000	2745	16.1141	Eosinophill_perc	rs10934197
3	114593510	115093510	500000	1876	7.49778	Reticulocyte_perc	rs6782656
3	119296197	120047879	751682	3169	10.0392	PDW	rs334553
3	121114780	122412594	1297814	5973	12.9875	MCV	rs7620827
3	122583003	125177668	2594665	12220	81.8689	PDW	rs332516
3	125981187	126834403	853216	4570	7.48656	Platelet_count	rs1168593
3	127259109	130006204	2747095	12636	212.968	Eosinophill_perc	rs6782812
3	131947995	132476100	528105	2274	19.5237	RDW	rs62292950
3	132864305	133726769	862464	4461	23.8155	MCV	rs150854910
3	135667197	136921504	1254307	4616	11.211	Plateletcrit	rs11715257
3	140676562	142971608	2295046	10427	126.94	MCV	rs6440088
3	148811733	149364281	552548	3096	11.1163	PDW	rs73168819
3	149851349	150351349	500000	2252	8.226	RBC_count	rs9827736
3	150693539	151220104	526565	2549	7.77868	Eosinophill_perc	rs9289834
3	151729989	152233261	503272	1959	7.99025	Haemoglobin	rs842050
3	156545414	157045414	500000	2371	8.09273	Reticulocyte_perc	rs9817452
3	167189397	167689397	500000	2073	10.9841	Platelet_count	rs6444571
3	168362497	169739312	1376815	6486	39.6543	Plateletcrit	rs73167967
3	171088569	172544500	1455931	7699	52.72	RDW	rs360408
3	176628234	177128234	500000	2631	11.7726	MSCV	rs6791257
3	178344927	179116242	771315	3906	20.0119	Platelet_count	rs9860318
3	182267073	184340266	2073193	9749	112.964	Plateletcrit	rs78565404
3	185247293	185798683	551390	2182	14.8179	Plateletcrit	rs6444083
3	187200128	188681954	1481826	7635	20.9827	Monocyte_perc	rs7613192
3	189471591	190016633	545042	3392	8.63033	PDW	rs115796656
3	193870998	194931297	1060299	7487	16.2541	RBC_count	rs1075871
3	195218430	196768623	1550193	10071	118.285	MCV	rs41298087
4	451327	975352	524025	3283	12.8297	Monocyte_perc	rs35927802
4	1498200	1998200	500000	2761	9.6095	MSCV	rs4507432
4	2555540	3696883	1141343	6610	16.3182	Platelet_count	rs3752442
4	6641455	7292349	650894	4180	62.0112	PDW	rs11731274
4	9874567	10374567	500000	4115	7.56536	HLR_perc	rs4697926
4	15353069	15867658	514589	2440	20.5002	MCV	rs1134634
4	17439752	18098100	658348	3092	10.2021	Platelet_count	rs6819132
4	23486523	23986523	500000	2920	15.0352	Haemoglobin	rs16874052
4	36062542	36562542	500000	2619	16.5174	WBC_count	rs28530750
4	37855161	40224158	2368997	11889	96.4124	Eosinophill_perc	rs9992667
4	47862291	48362291	500000	2324	14.4066	PDW	rs12640722
4	48690906	49190906	500000	2066	8.30152	Platelet_count	rs1455942
4	53624589	54124589	500000	2249	7.34349	Plateletcrit	rs7688198
4	54796564	56047421	1250857	6193	224.733	MCV	rs218265
4	57469766	58019824	550058	3455	18.9593	Platelet_count	rs56281640
4	69133796	70399058	1265262	8422	12.9821	RDW	rs112901040
4	72358383	72858383	500000	2699	14.9398	WBC_count	rs2282679
4	73762462	74330198	567736	2009	11.7703	Neutrophill_perc	rs55932174
4	74373015	75467414	1094399	4713	95.2976	WBC_count	rs11725704
4	77123079	77623079	500000	2379	22.1083	Haemoglobin	rs2870238
4	77630423	78130423	500000	2357	7.60136	PDW	rs2645686
4	79390271	79979462	589191	2815	7.76908	RDW	rs2162228
4	80422520	81431072	1008552	4932	15.5622	Lymphocyte_perc	rs10012656
4	83292616	84409219	1116603	5417	27.9337	WBC_count	rs17005891
4	87172285	88481865	1309580	5811	30.9939	MCV	rs6854749
4	88804667	89304667	500000	2577	9.5171	HLR_perc	rs4148155
4	89546154	90046154	500000	2428	9.17443	RBC_count	rs74710229
4	99792242	100292242	500000	2809	10.811	Platelet_count	rs6532796
4	100555207	101336247	781040	4013	11.5419	MSCV	rs6532835
4	102416785	104158731	1741946	8432	36.3558	Lymphocyte_perc	rs230503
4	105281101	106629808	1348707	6333	40.3334	Lymphocyte_perc	rs11721948
4	109992896	110492896	500000	2157	7.7076	MSCV	rs535305978
4	110598794	111171374	572580	2727	25.3719	Plateletcrit	rs10025276
4	112813526	113361172	547646	2530	12.8004	Lymphocyte_perc	rs1521478
4	115093243	115843778	750535	3962	8.79103	RBC_count	rs6849357
4	120007739	120763230	755491	4098	10.5381	Platelet_count	rs2017058
4	122546917	123931156	1384239	6316	34.5468	MCV	rs67775544
4	124420568	125216173	795605	3848	9.5737	Plateletcrit	rs78774281
4	128185999	129477284	1291285	4910	13.2313	MCV	rs142111718
4	141591740	142091740	500000	2509	8.91984	Plateletcrit	rs11100693
4	142789128	143576714	787586	3801	37.4137	PDW	rs7696969
4	143957790	146706189	2748399	12153	72.9321	HLR_perc	rs11931330
4	148046166	148697379	651213	2629	11.4828	Plateletcrit	rs6843446
4	151769760	153255716	1485956	6703	16.0953	Plateletcrit	rs28666858
4	153451130	153951130	500000	2394	24.1496	RDW	rs4619875
4	154215574	154715574	500000	2568	11.3996	PDW	rs72952809
4	157408735	157908735	500000	2479	9.32981	Plateletcrit	rs77810971
4	185541866	186041866	500000	3180	9.35868	Plateletcrit	rs36083815
5	11882	2008179	1996297	14138	138.808	RDW	rs4535497
5	10374866	10874866	500000	2561	19.2454	Eosinophill_perc	rs10062687
5	14360309	14860309	500000	2248	13.3784	Eosinophill_perc	rs16903574
5	34242562	34908419	665857	4031	10.5506	Haemoglobin	rs11949100
5	35226470	36403781	1177311	5838	35.6817	Lymphocyte_perc	rs62355272
5	38667669	39372983	705314	3625	9.98031	PDW	rs17463814
5	43291824	43791824	500000	2491	10.8724	RDW	rs13436879
5	46111127	46611127	500000	2409	7.67151	WBC_count	rs10066426
5	49170639	50106101	935462	3775	9.26958	WBC_count	rs1423648
5	50824674	52640471	1815797	9594	124.272	HLR_perc	rs115018790
5	53024566	53905265	880699	5129	15.2878	Reticulocyte_perc	rs35934
5	55205645	56126283	920638	4909	13.362	HLR_perc	rs28650790
5	57213205	57740467	527262	3040	8.83077	Reticulocyte_perc	rs11960642
5	59975523	60883113	907590	3723	11.5687	Platelet_count	rs56256680
5	61289413	62162288	872875	3771	10.1881	PDW	rs4099245
5	65666784	66541370	874586	4655	15.2484	Platelet_count	rs10940072
5	67337994	67874545	536551	2671	15.2623	RDW	rs9623
5	68344389	68866331	521942	2067	13.2165	Neutrophill_perc	rs28499200
5	69825443	70325443	500000	93	9.87551	WBC_count	rs368455916
5	71495412	72670784	1175372	4579	24.8629	RDW	rs34669
5	74361230	77233194	2871964	14674	118.248	Platelet_count	rs34592828
5	77429641	78679594	1249953	5941	29.2171	PDW	rs16875506
5	80591892	81091892	500000	2088	8.30381	Plateletcrit	rs2973341
5	86296442	86796442	500000	1948	7.32619	Plateletcrit	rs577236354
5	86822058	89132668	2310610	8409	144.808	Platelet_count	rs114694170
5	90012612	90609932	597320	2453	8.5264	Monocyte_perc	rs73187167
5	94916235	96525154	1608919	7552	65.5537	HLR_perc	rs72785409
5	97737801	98701375	963574	4669	9.83811	Eosinophill_perc	rs34495
5	102098577	102855601	757024	3065	13.093	MCV	rs366437
5	110154999	111554403	1399404	7514	46.5429	Eosinophill_perc	rs10455025
5	118489748	118989748	500000	2574	9.50937	WBC_count	rs6894901
5	121852442	122938234	1085792	5829	26.0243	Plateletcrit	rs6595412
5	125586233	126341428	755195	3954	37.0393	Basophill_perc	rs2271352
5	126737061	128894598	2157537	11124	292.208	RDW	rs3812049
5	129040354	132694128	3653774	14596	121.563	Eosinophill_perc	rs72797378
5	133201683	134972833	1771150	7421	48.8532	PDW	rs1476096
5	134994002	135494002	500000	3006	8.24922	Eosinophill_perc	rs34317837
5	137574833	138074833	500000	1932	7.42166	Plateletcrit	rs10793824
5	138204909	138704909	500000	1504	7.32163	HLR_perc	rs79854361
5	138845103	139345103	500000	1799	9.99522	Platelet_count	rs260730
5	141253059	141789339	536280	2784	37.8406	Plateletcrit	rs249638
5	142181523	142967726	786203	3245	9.97653	Lymphocyte_perc	rs2398629
5	147948999	148595628	646629	3107	62.762	Eosinophill_perc	rs4705059
5	149185759	149750236	564477	2628	56.5412	Monocyte_perc	rs193549
5	150211049	151081642	870593	4978	22.0721	RDW	rs61745454
5	152920226	153624892	704666	3852	10.0992	RDW	rs6877776
5	153770584	154603012	832428	4266	59.3187	Reticulocyte_perc	rs35998524
5	154750607	155250607	500000	2721	7.43579	Reticulocyte_perc	rs570287306
5	155505752	156730104	1224352	6433	18.5771	MSCV	rs55776147
5	156742378	157542978	800600	4531	17.5176	PDW	rs3846685
5	157719475	158885102	1165627	5104	27.471	Platelet_count	rs10057691
5	159309407	160164240	854833	4322	46.2333	Platelet_count	rs2546979
5	169442291	169942291	500000	3060	8.26884	Eosinophill_perc	rs9313498
5	171360907	171860907	500000	2705	10.2709	RDW	rs55836439
5	171944873	172444873	500000	2727	9.92621	MCV	rs322351
5	172958633	173806933	848300	5029	64.7341	HLR_perc	rs875742
5	175313842	176069996	756154	2885	20.8997	RDW	rs13190441
5	176286408	177049992	763584	3253	19.2368	Lymphocyte_perc	rs12659737
5	177356419	177856419	500000	3347	19.1289	Plateletcrit	rs6897795
5	178792400	179492418	700018	3928	16.0134	Monocyte_perc	rs56998314
6	63979	827820	763841	3514	24.653	Eosinophill_perc	rs12208661
6	1483794	3673547	2189753	12496	17.0982	Haemoglobin	rs9503066
6	4476000	5420707	944707	5285	12.199	RDW	rs11759784
6	6432662	7970059	1537397	9435	20.5148	Haemoglobin	rs12192672
6	10285591	10785591	500000	2798	12.8799	Monocyte_perc	rs509227
6	11909699	12544862	635163	3306	10.8708	Haemoglobin	rs2859337
6	13275365	13775365	500000	2349	7.36943	Lymphocyte_perc	rs2560775
6	14469710	15459835	990125	5009	20.9403	MCV	rs9464759
6	15917517	17008425	1090908	5835	61.0182	MCV	rs7765828
6	18507311	19007311	500000	2936	8.87312	RDW	rs11969704
6	20489958	20989958	500000	2559	7.89791	WBC_count	rs62399286
6	21129611	23173951	2044340	10902	13.9002	MCV	rs9466161
6	23309114	23809114	500000	3446	7.76132	Plateletcrit	rs2328765
6	24147110	25249254	1102144	7181	62.299	MCV	rs72828723
6	35815664	37868145	2052481	10671	27.3104	MCV	rs747844459
6	38898170	39398170	500000	3037	7.90262	Haemoglobin	rs55856036
6	40915819	41415819	500000	3059	7.91065	WBC_count	rs13207171
6	41420608	42751162	1330554	6163	Inf	MCV	rs9471708
6	42771927	44841006	2069079	9923	47.886	Haemoglobin	rs833805
6	46618113	48125526	1507413	7760	39.1747	PDW	rs9357551
6	48401208	48901208	500000	2649	9.55632	MSCV	rs560835450
6	49357111	50551338	1194227	5819	14.9524	MSCV	rs188522023
6	52018008	52908962	890954	4946	18.9798	Plateletcrit	rs2608639
6	52971183	53759452	788269	4189	8.06997	Monocyte_perc	rs809942
6	62456707	63229314	772607	3599	7.83046	MCV	rs2345327
6	71097062	71597062	500000	2353	12.9189	PDW	rs2462506
6	82213376	82713376	500000	2421	57.4586	Monocyte_perc	rs915125
6	87560311	88633880	1073569	5372	24.399	Neutrophill_perc	rs9353468
6	90681858	91246769	564911	2658	42.7375	Eosinophill_perc	rs4707609
6	98282427	98782427	500000	2075	7.63603	RBC_count	rs76112426
6	106405418	107692431	1287013	6681	33.2502	Eosinophill_perc	rs12208103
6	107803364	108303364	500000	2313	22.5594	Lymphocyte_perc	rs12526696
6	108676496	111012453	2335957	10793	179.268	MCV	rs9487023
6	111208991	112148845	939854	4316	18.2316	MCV	rs2757572
6	113160547	114333374	1172827	5346	15.2401	MSCV	rs6568753
6	117010779	117510779	500000	2489	9.66912	Eosinophill_perc	rs1741663
6	120982224	121482224	500000	2757	7.91763	RBC_count	rs72955371
6	121536091	122125648	589557	3086	16.1535	MSCV	rs12196720
6	122471510	122999893	528383	2186	13.4743	WBC_count	rs1741820
6	125973944	127696610	1722666	5802	19.7524	Haemoglobin	rs9482771
6	130128833	130628833	500000	2891	13.7716	Haemoglobin	rs12661188
6	130909277	131671040	761763	3833	14.2718	MCV	rs12197100
6	132584518	133084518	500000	2888	14.8829	Reticulocyte_perc	rs3813356
6	134608499	136451954	1843455	8492	Inf	MCV	rs7775698
6	136966847	137466847	500000	2219	7.62436	Lymphocyte_perc	rs1012515
6	138012773	138512773	500000	2659	9.46313	Eosinophill_perc	rs17781283
6	139579666	141847368	2267702	10121	Inf	HLR_perc	rs592423
6	143017520	143517520	500000	2182	12.8429	PDW	rs79874964
6	144135777	144924657	788880	3364	35.007	Monocyte_perc	rs149110519
6	152692407	153691733	999326	5173	11.7228	WBC_count	rs17710008
6	157038542	157538542	500000	2109	8.9596	RBC_count	rs17322427
6	157842638	158886092	1043454	6180	33.9146	PDW	rs688181
6	159182566	159713605	531039	3256	9.36691	WBC_count	rs75290071
6	160159894	160659894	500000	2496	7.92737	MCV	rs75474551
6	163754148	164728388	974240	5424	42.2448	Plateletcrit	rs381500
6	170336082	171049412	713330	3885	10.078	Plateletcrit	rs2273215
7	394418	2142309	1747891	12908	24.0176	Haemoglobin	rs62435145
7	2268689	3407702	1139013	8725	20.7438	Platelet_count	rs13241955
7	4984362	7008938	2024576	14142	56.7189	Monocyte_perc	rs6796
7	7838311	8370471	532160	3477	13.076	Monocyte_perc	rs56195338
7	13777557	14277557	500000	2971	8.96359	Platelet_count	rs7789916
7	14810410	15310410	500000	3014	8.23731	Haemoglobin	rs7786873
7	16449977	17265162	815185	4984	25.4268	HLR_perc	rs706027
7	17564536	18543221	978685	5110	20.43	Plateletcrit	rs17138703
7	20254116	20754116	500000	2898	67.5969	Eosinophill_perc	rs1859047
7	21147405	21647405	500000	3212	7.9549	MSCV	rs6974377
7	22465091	23039551	574460	3083	14.2905	Eosinophill_perc	rs12537614
7	24156847	24656847	500000	3091	7.41903	HLR_perc	rs13230631
7	25741977	27456688	1714711	8220	11.5835	Lymphocyte_perc	rs3213847
7	28027107	28974374	947267	5085	73.9024	WBC_count	rs56388170
7	30253280	30753280	500000	2115	7.88231	MSCV	rs1558067
7	32231176	33591081	1359905	7511	119.535	RDW	rs4316067
7	35409294	36618075	1208781	6189	12.8669	Platelet_count	rs4419724
7	37132465	37660782	528317	2816	25.7507	PDW	rs10246492
7	40655274	41155274	500000	2087	7.85356	WBC_count	rs73689877
7	44526301	45370248	843947	4353	70.1197	Plateletcrit	rs10278679
7	47187274	47687274	500000	2576	8.25222	HLR_perc	rs59893503
7	49420759	51132700	1711941	8969	252.085	MSCV	rs6592965
7	54906419	55410538	504119	2804	9.0462	Plateletcrit	rs4947490
7	55800525	56300525	500000	2626	8.44003	WBC_count	rs35844144
7	64426796	66554262	2127466	8872	9.64148	WBC_count	rs79296366
7	72614869	73427698	812829	3014	23.188	Monocyte_perc	rs33951980
7	73986723	76048188	2061465	6516	49.5497	Eosinophill_perc	rs13226583
7	79966205	80572255	606050	2712	30.08	RDW	rs62639089
7	86872022	87372022	500000	1935	7.98168	RDW	rs2178658
7	91281974	93230906	1948932	7480	68.4837	WBC_count	rs445
7	97615936	102353188	4737252	21201	148.072	RBC_count	rs2075672
7	102397772	103449041	1051269	4720	17.3736	PDW	rs188155100
7	106122622	106623718	501096	2740	Inf	PDW	rs342293
7	112532556	113032556	500000	2264	11.19	Eosinophill_perc	rs12705849
7	115775072	116765781	990709	3951	34.3533	PDW	rs13224082
7	122927696	123691559	763863	3105	53.1322	Platelet_count	rs77738210
7	126765083	127281917	516834	2369	13.394	Lymphocyte_perc	rs62621812
7	128326086	128828301	502215	2601	8.94886	Plateletcrit	rs2004640
7	128997134	130265253	1268119	5676	13.304	Platelet_count	rs56179563
7	130492066	131011235	519169	2592	23.5869	Plateletcrit	rs10954300
7	133754041	135917802	2163761	11629	34.6813	HLR_perc	rs4728335
7	137629380	138129380	500000	2774	19.9148	Monocyte_perc	rs1973326
7	138485512	139038795	553283	2615	11.7776	Eosinophill_perc	rs7789337
7	139606376	140492927	886551	4319	12.1699	Plateletcrit	rs112213057
7	142831942	143661094	829152	2272	30.6621	Basophill_perc	rs11772895
7	148198924	149669721	1470797	7878	54.6347	Eosinophill_perc	rs12672745
7	149959636	151005173	1045537	5975	13.5792	RBC_count	rs2069443
7	151163194	151665256	502062	3030	109.554	Haemoglobin	rs10253736
7	156761936	157261936	500000	3524	8.17753	Haemoglobin	rs117505963
7	158370659	158870659	500000	2950	11.0563	Platelet_count	rs1153998
8	3767608	4267608	500000	7563	7.746	RDW	rs78901805
8	5291910	5791910	500000	6073	7.38936	Lymphocyte_perc	rs17362797
8	6442909	7478577	1035668	5601	46.7396	Monocyte_perc	rs7826487
8	7838230	12106583	4268353	28423	147.33	PDW	rs3748136
8	12965533	13465533	500000	4056	7.97461	PDW	rs66970285
8	18769797	19271990	502193	3613	8.12731	Platelet_count	rs2672277
8	19573648	20162370	588722	3878	33.2952	RDW	rs115849089
8	21513393	22099566	586173	2988	46.7714	MCV	rs17296501
8	22181684	23684335	1502651	8908	25.3788	MCV	rs2942216
8	24976812	25554224	577412	3059	19.5699	PDW	rs11135862
8	26000682	26521120	520438	3095	33.7403	RDW	rs3808579
8	26958126	27458126	500000	2784	7.96503	WBC_count	rs6987305
8	30021637	31006870	985233	4544	21.7937	Plateletcrit	rs2915607
8	37876359	38376359	500000	1644	12.0133	RDW	rs1149
8	38565193	39065193	500000	1995	9.86082	Monocyte_perc	rs34124032
8	39795119	40301186	506067	3259	15.3446	Plateletcrit	rs6998007
8	40707809	44076321	3368512	15739	Inf	MSCV	rs4737010
8	46591266	49597629	3006363	12282	29.1115	Monocyte_perc	rs45577137
8	55160392	55701193	540801	2892	8.53254	WBC_count	rs28615248
8	56507808	57372215	864407	4677	13.5492	WBC_count	rs12546750
8	60927662	61900831	973169	4399	74.1117	Neutrophill_perc	rs7846314
8	66672465	67172465	500000	2564	12.7948	Plateletcrit	rs16932411
8	68559812	69059812	500000	2672	18.5535	WBC_count	rs62511286
8	70504944	71519991	1015047	4548	9.18235	Plateletcrit	rs72663980
8	72209582	72709582	500000	2579	8.15251	HLR_perc	rs28471687
8	74471125	74971125	500000	2324	8.30575	Platelet_count	rs75910605
8	76241473	76741473	500000	2887	9.59873	Haemoglobin	rs2943556
8	78495172	79906989	1411817	7377	28.6417	Lymphocyte_perc	rs2717547
8	81127803	81643649	515846	2401	8.63275	Haemoglobin	rs575610
8	81816713	82316713	500000	2172	8.90602	Monocyte_perc	rs12216751
8	85741064	86536557	795493	2981	16.0615	HLR_perc	rs6997458
8	95568634	96322196	753562	3864	18.2835	Haemoglobin	rs2599711
8	98414653	98958415	543762	2738	38.6259	RDW	rs2468024
8	100916902	101416902	500000	1807	7.93588	Lymphocyte_perc	rs72677917
8	101506410	102326240	819830	4103	13.0545	HLR_perc	rs1473540
8	102827790	104151234	1323444	7066	10.1823	WBC_count	rs10104995
8	105278991	106831528	1552537	7214	112.611	Platelet_count	rs6993770
8	108144572	108667401	522829	2680	13.1956	MCV	rs1283705
8	116245909	117210729	964820	3711	37.2565	HLR_perc	rs2737265
8	118878055	119378055	500000	2195	7.37246	Basophill_perc	rs2451143
8	119722974	120222974	500000	2672	10.2044	Eosinophill_perc	rs12681644
8	120757104	121290551	533447	2780	11.4683	Plateletcrit	rs7817522
8	125356145	126117834	761689	4225	12.1945	Platelet_count	rs55679363
8	126177503	126869477	691974	3183	50.5878	RDW	rs28601761
8	128604142	129310804	706662	3841	30.8476	MCV	rs56223526
8	129659586	130159586	500000	2629	9.29974	Monocyte_perc	rs148087243
8	130291447	131581073	1289626	6557	198.088	Monocyte_perc	rs13277237
8	135400483	135900483	500000	2834	8.09469	Platelet_count	rs1036821
8	141324277	142587790	1263513	6706	25.67	WBC_count	rs34634548
8	144438736	145420353	981617	4320	68.8199	PDW	rs2857829
8	145494618	145994618	500000	2112	12.7917	RDW	rs3757966
9	10469	884233	873764	6376	60.3855	PDW	rs540909
9	2372134	2872278	500144	3603	12.9002	Haemoglobin	rs2219143
9	3868111	4368111	500000	3788	16.085	Haemoglobin	rs6415788
9	4427630	7307909	2880279	17830	Inf	Plateletcrit	rs385893
9	13726285	14226285	500000	3322	24.1946	Haemoglobin	rs17278406
9	16634586	17135017	500431	3179	8.85304	HLR_perc	rs12350739
9	20636882	21137736	500854	2577	10.4378	MCV	rs7044578
9	21730944	22401139	670195	3196	53.9169	Plateletcrit	rs7036656
9	32187249	32700187	512938	2480	11.5584	Haemoglobin	rs12985
9	33579081	34366083	787002	3970	17.6544	HLR_perc	rs307675
9	34473935	35263229	789294	3497	9.63772	Eosinophill_perc	rs2297134
9	35436376	35966066	529690	2268	12.2397	PDW	rs2737273
9	37945756	38447033	501277	2803	20.3441	Platelet_count	rs7861055
9	71158290	71658290	500000	2299	9.2248	PDW	rs11143739
9	72787963	73298024	510061	2309	19.0801	PDW	rs36183688
9	76814721	77314721	500000	2277	8.29683	HLR_perc	rs62552898
9	79047906	79547906	500000	2670	7.39854	PDW	rs669296
9	79596621	80155423	558802	3640	24.5381	MSCV	rs11145348
9	81687793	82487781	799988	3903	11.1073	Platelet_count	rs191751273
9	84063578	84563578	500000	2381	11.6849	MCV	rs139602695
9	84876285	85378518	502233	2175	10.4388	MCV	rs11139596
9	86078928	86867265	788337	3702	17.398	Eosinophill_perc	rs9410887
9	88640115	89621743	981628	4913	14.6467	HLR_perc	rs2274558
9	90692041	91755634	1063593	5911	52.3709	Plateletcrit	rs61750929
9	91761310	92263419	502109	2691	13.3676	Reticulocyte_perc	rs28442273
9	93295268	94383281	1088013	6247	13.825	PDW	rs290276
9	95318443	96684411	1365968	7299	10.5986	Plateletcrit	rs1853427
9	96999230	97499230	500000	2751	12.0804	RDW	rs7047279
9	98942919	101043707	2100788	8910	74.9134	PDW	rs10820606
9	110281385	111163154	881769	5091	9.93874	MSCV	rs2140483
9	112477612	113036416	558804	3182	10.1531	PDW	rs11789093
9	113062231	115162752	2100521	11585	Inf	Monocyte_perc	rs10980797
9	115664583	116606529	941946	4916	21.4788	MSCV	rs147707926
9	117426833	117926833	500000	2521	18.746	Eosinophill_perc	rs12338765
9	123247645	123940957	693312	2553	12.6633	Platelet_count	rs2900177
9	126723873	127441232	717359	3379	35.5154	Monocyte_perc	rs55641821
9	130034652	132115027	2080375	8973	30.2211	RDW	rs746872
9	135017816	137450887	2433071	14899	186.561	Platelet_count	rs150813342
9	137598020	138098020	500000	3846	7.76063	Neutrophill_perc	rs12554353
9	138574899	139074899	500000	3352	7.75098	Reticulocyte_perc	rs186876435
9	139076253	139577277	501024	2870	12.8826	Neutrophill_perc	rs34985258
9	139588690	140466247	877557	4926	19.0661	MCV	9:140100317_C_G
10	705031	1217295	512264	3216	45.9134	Basophill_perc	rs7070876
10	3457315	4385575	928260	5579	17.7565	MSCV	rs61828723
10	5004821	5504821	500000	3908	8.9991	Haemoglobin	rs1831977
10	5843139	6352757	509618	3391	22.6824	Lymphocyte_perc	rs61839660
10	6394486	6894486	500000	3422	7.43276	Eosinophill_perc	rs180845390
10	7845340	10287366	2442026	13678	46.3871	Eosinophill_perc	rs1444782
10	11654834	12154834	500000	3029	9.01769	Platelet_count	rs34346558
10	13487768	13999228	511460	3044	20.5036	RDW	rs11258541
10	14347668	14853429	505761	3193	19.795	PDW	rs11259186
10	16603252	17454248	850996	5127	33.708	PDW	rs811912
10	18019875	18519875	500000	2159	8.12761	WBC_count	rs943329
10	22048641	22548641	500000	1747	7.46226	Monocyte_perc	rs4328127
10	22629032	23427471	798439	3541	14.1079	PDW	rs11013176
10	24608390	25795499	1187109	6538	240.728	HLR_perc	rs10828725
10	26447294	26992546	545252	3191	23.9696	Eosinophill_perc	rs7098710
10	27161509	27661509	500000	3230	10.2996	Plateletcrit	rs10741128
10	28530373	29049240	518867	2809	25.3177	WBC_count	rs2807742
10	29804111	30761198	957087	5422	13.134	Plateletcrit	rs2767624
10	32417121	32917121	500000	2862	11.2495	PDW	rs11598602
10	32921251	33718014	796763	4469	9.8423	PDW	rs11009122
10	35246386	35746386	500000	2017	12.118	Eosinophill_perc	rs73262807
10	43736427	44236427	500000	2822	9.37109	Plateletcrit	rs3124205
10	44608681	46576337	1967656	9555	84.8404	MCV	rs34195613
10	47291708	47853424	561716	1273	11.4072	MCV	rs74622866
10	48161796	48661796	500000	1705	8.54105	RBC_count	rs34130368
10	49964548	50780513	815965	4521	31.0652	Plateletcrit	rs61850684
10	51315548	51838890	523342	1047	38.6957	MCV	rs74877435
10	60056548	60615755	559207	2420	11.7096	Haemoglobin	rs4245599
10	61162201	61662201	500000	2555	8.48025	PDW	rs17776046
10	63471176	63971176	500000	2413	16.3327	Lymphocyte_perc	rs7090445
10	64146916	65980204	1833288	9195	172.278	Platelet_count	rs10761731
10	70558661	71344504	785843	4295	232.665	Haemoglobin	rs17476364
10	72128489	72628489	500000	3072	10.7896	Lymphocyte_perc	rs78325861
10	72855532	73818406	962874	5363	9.7166	Lymphocyte_perc	rs748113
10	73946385	74705876	759491	2569	8.74945	RDW	rs3009556
10	76253127	76753127	500000	1700	8.74131	Plateletcrit	rs2485953
10	77004223	77504223	500000	1875	13.5258	Basophill_perc	rs72807485
10	77692632	78192632	500000	2135	7.90758	Haemoglobin	rs2894324
10	80537846	81414146	876300	5118	20.8995	HLR_perc	rs10740497
10	89356039	90546467	1190428	5803	16.5014	Eosinophill_perc	rs1234216
10	90607775	91255952	648177	3557	10.4532	WBC_count	rs2246828
10	93658910	95089724	1430814	6413	24.8653	Eosinophill_perc	rs61862780
10	95746336	97374665	1628329	8426	17.3342	Plateletcrit	rs7080472
10	97403811	97903811	500000	2387	8.22098	Plateletcrit	rs11188517
10	98216282	98716282	500000	2272	12.4029	Monocyte_perc	rs61856806
10	98751258	99593921	842663	4334	44.7149	WBC_count	rs61863767
10	101021982	102354521	1332539	5989	39.463	Monocyte_perc	rs11190141
10	102643840	105894473	3250633	12596	72.9389	Reticulocyte_perc	rs11191438
10	113700418	114943230	1242812	5415	12.9295	Basophill_perc	rs11195959
10	115098046	116377780	1279734	6029	10.971	PDW	rs2429511
10	120619807	121299819	680012	3531	17.8516	PDW	rs10886430
10	124454695	124954695	500000	2303	18.2857	RDW	rs9423289
10	126098565	126940383	841818	4608	11.8021	Neutrophill_perc	rs10901803
10	127282782	127782782	500000	2240	7.32891	MCV	rs11244669
10	133486636	133986636	500000	3130	8.32561	WBC_count	rs7084062
11	102905	577334	474429	2945	183.197	Platelet_count	rs55966801
11	585065	1085065	500000	3096	7.7756	Platelet_count	rs10902225
11	1624221	3205929	1581708	9976	21.7394	Monocyte_perc	rs907612
11	3606668	4379859	773191	4880	17.8265	MCV	rs725518
11	5044145	5951074	906929	7497	28.7513	RDW	rs11036562
11	6405332	6917353	512021	2778	7.96142	Haemoglobin	rs937851
11	7761028	8264138	503110	3810	11.2085	MCV	rs3892448
11	8379090	9191215	812125	3916	22.5715	Haemoglobin	rs4910157
11	9488606	10919228	1430622	7972	32.0834	Haemoglobin	rs10500721
11	13038698	13568587	529889	3063	7.5105	Haemoglobin	rs7942486
11	15756615	17320581	1563966	6344	88.5745	RDW	rs11023895
11	18040055	18540055	500000	2540	9.94204	MSCV	rs10766464
11	18974677	19500164	525487	2673	36.0214	MCV	rs10766533
11	27434517	27934517	500000	1834	7.32799	Eosinophill_perc	rs11030104
11	30518678	31674823	1156145	4036	17.5082	RBC_count	rs163879
11	32473257	33634046	1160789	5315	13.4881	PDW	rs966191
11	33662448	34163568	501120	2502	20.4131	MCV	rs2273799
11	35828171	36328171	500000	2733	7.62193	Lymphocyte_perc	rs4756265
11	44335933	44835933	500000	2813	27.5737	RDW	rs934178
11	46281798	50146602	3864804	16266	21.4401	WBC_count	rs1227996
11	50971506	51471506	500000	2483	7.36126	Monocyte_perc	rs7293971
11	54556947	56047131	1490184	8793	8.063	Lymphocyte_perc	rs72909604
11	56136644	58547726	2411082	11260	27.0881	Eosinophill_perc	rs34108746
11	59576677	60190599	613922	2612	9.93079	Lymphocyte_perc	rs7232
11	60587687	61087687	500000	2200	7.92352	Eosinophill_perc	rs2905494
11	61299458	62104361	804903	3686	82.0301	RDW	rs174559
11	63608227	67817936	4209709	16604	38.6497	RDW	rs11606601
11	67984365	69214574	1230209	5739	13.4844	Plateletcrit	rs11602052
11	69732096	70232096	500000	2780	7.84681	Eosinophill_perc	rs7939912
11	71758410	72258410	500000	2280	9.8142	PDW	rs75219483
11	72338020	73760325	1422305	5850	64.8465	Basophill_perc	rs74472890
11	73890876	74390876	500000	2490	8.01543	Basophill_perc	rs145315448
11	75782673	76543805	761132	4005	57.8372	Eosinophill_perc	rs7936434
11	77089149	77954282	865133	3906	13.7694	PDW	rs7934977
11	77962743	78462743	500000	2154	7.80968	Lymphocyte_perc	rs12794810
11	85421501	86561262	1139761	6189	10.9311	Platelet_count	rs2458493
11	87773721	88273721	500000	2817	7.88426	Basophill_perc	rs7111769
11	89703493	90203493	500000	2154	7.62115	Basophill_perc	rs12793836
11	94605933	95887416	1281483	6295	22.0535	HLR_perc	rs11021221
11	100203046	100752331	549285	2991	39.0186	MSCV	rs11224309
11	107791816	108615182	823366	3415	27.6327	Plateletcrit	rs228606
11	110946937	111479101	532164	2496	9.81209	Eosinophill_perc	rs73005676
11	113352139	114241812	889673	4314	40.2588	Platelet_count	rs73000929
11	116398917	117517884	1118967	6193	92.4157	PDW	rs964184
11	117831270	119380689	1549419	6861	88.038	Plateletcrit	rs12277928
11	119983626	120483626	500000	2301	17.9781	Plateletcrit	rs7924772
11	122173839	123183181	1009342	5321	33.6781	Neutrophill_perc	rs58473820
11	125834496	126539368	704872	3939	23.2079	Platelet_count	rs7944186
11	127698562	128852827	1154265	6225	29.4683	Platelet_count	rs4937333
11	130028210	130528210	500000	2976	7.54868	RDW	rs3740888
12	477508	990961	513453	2880	31.4133	PDW	rs61916664
12	2261023	3485839	1224816	6596	44.2844	PDW	rs11062517
12	3821901	4584308	762407	3938	65.972	MCV	rs7138216
12	6005425	7537886	1532461	7451	85.0735	Platelet_count	rs10774409
12	7892456	8464856	572400	3279	9.48752	Platelet_count	rs7313772
12	8692268	9324259	631991	3135	12.7033	Eosinophill_perc	rs1805741
12	9646953	10172829	525876	3000	74.2566	Lymphocyte_perc	rs724668
12	10288994	10846720	557726	3052	25.6794	Monocyte_perc	rs35649801
12	12271151	13298304	1027153	4981	17.6399	Haemoglobin	rs11055134
12	14946017	15446017	500000	2305	7.71212	PDW	rs11056303
12	21093886	21638829	544943	3286	10.9269	MCV	rs73067080
12	22360292	22860292	500000	1955	15.2255	Platelet_count	rs76639840
12	23972431	24472431	500000	2683	7.54608	Haemoglobin	rs7966621
12	26480376	27353449	873073	4439	8.7498	Basophill_perc	rs146970669
12	28897937	29685675	787738	4713	69.6873	Platelet_count	rs2015599
12	30549470	31049470	500000	2958	11.7482	Monocyte_perc	rs2882760
12	31876623	32376623	500000	3424	7.64997	MSCV	rs10844077
12	32649495	33149495	500000	2978	11.4463	PDW	rs11052214
12	40424614	41233717	809103	4577	11.167	Platelet_count	rs538387289
12	45817218	47399094	1581876	6580	14.1069	Plateletcrit	rs12580121
12	47929478	50181730	2252252	10385	191.97	PDW	rs7958679
12	50199976	51990350	1790374	6722	26.1724	Platelet_count	rs7957868
12	52055786	52732028	676242	3264	14.0555	Plateletcrit	rs1700159
12	53058095	55375374	2317279	10556	85.348	Platelet_count	rs10876550
12	56146768	58504015	2357247	8465	113.992	PDW	rs10876913
12	62532193	63032193	500000	2184	8.07366	Plateletcrit	rs112674759
12	63051298	63551298	500000	2676	8.13699	RDW	rs771988
12	64486636	65511523	1024887	3889	46.7647	Platelet_count	rs1716505
12	66113070	66948895	835825	3847	8.21599	Basophill_perc	rs4430553
12	69482105	70252952	770847	4094	79.1908	Monocyte_perc	rs1800973
12	70267549	70767549	500000	2824	7.96478	PDW	rs76582570
12	76642482	77285577	643095	3039	8.00521	Basophill_perc	rs10862286
12	77970740	78470740	500000	2612	8.80489	Plateletcrit	rs113825134
12	79967024	80617398	650374	2197	8.77391	Platelet_count	rs6539482
12	88568479	89349241	780762	2778	17.7433	RBC_count	rs6538148
12	89654698	90341782	687084	2449	7.75105	Monocyte_perc	rs8181612
12	90895273	91395273	500000	2207	7.81946	RBC_count	rs11513821
12	92322429	92822429	500000	2404	17.2189	Eosinophill_perc	rs709228
12	93504404	94134706	630302	3048	12.738	Platelet_count	rs12819497
12	94286803	94786803	500000	2762	7.63091	Eosinophill_perc	rs3858607
12	95606906	96464566	857660	5141	20.0473	HLR_perc	rs2769441
12	101623240	102142666	519426	3056	13.1636	PDW	rs140999406
12	106411316	106911316	500000	2322	8.04694	Basophill_perc	rs2952110
12	107847970	108347970	500000	2564	8.34822	HLR_perc	rs9634190
12	108470446	113450293	4979847	19701	Inf	Plateletcrit	rs3184504
12	115116182	115805867	689685	3957	14.6369	Platelet_count	rs35436
12	116587347	117087347	500000	2601	10.4408	Monocyte_perc	rs60109929
12	117228979	117728979	500000	2497	9.81497	Plateletcrit	rs58470318
12	118227785	118932751	704966	3453	11.9077	RDW	rs428073
12	120309753	125566031	5256278	25297	234.972	PDW	rs11553699
12	129052255	129552255	500000	3358	9.50893	Basophill_perc	rs4475963
12	132184391	132684391	500000	2749	18.6089	RDW	rs57565032
12	132826439	133544453	718014	4933	14.4425	RBC_count	rs4883565
13	27461204	29480581	2019377	10453	267.417	Monocyte_perc	rs76428106
13	30821795	31329184	507389	2464	9.05319	MCV	rs9508759
13	32891940	33427568	535628	2039	15.964	Platelet_count	rs28881778
13	33495657	34022200	526543	2659	10.387	Haemoglobin	rs797225
13	37400485	37900485	500000	2311	15.7435	PDW	rs1336755
13	40083369	40583369	500000	2568	16.4665	Eosinophill_perc	rs34394770
13	40752641	41834690	1082049	5292	96.9172	Monocyte_perc	rs1892548
13	41881022	43307478	1426456	7275	15.6981	Eosinophill_perc	rs12876545
13	45241899	45811524	569625	2376	9.21191	HLR_perc	rs1175396
13	46886604	47492065	605461	3189	85.7464	PDW	rs9534458
13	49803063	51789698	1986635	9159	16.4037	Eosinophill_perc	rs2109236
13	52094004	53204198	1110194	4794	8.79498	MSCV	rs1801248
13	70986607	71486611	500004	2854	26.3872	Plateletcrit	rs670179
13	72120166	72756962	636796	3042	20.3428	Monocyte_perc	rs376225827
13	73069139	73827909	758770	3865	10.4467	MCV	rs560517045
13	74429161	74951736	522575	2657	21.2877	Lymphocyte_perc	rs4885151
13	75805602	76329802	524200	2539	24.5805	MCV	rs9573567
13	91755134	92255134	500000	2500	9.06963	Monocyte_perc	rs111371822
13	95647359	96147359	500000	3338	48.3762	Plateletcrit	rs4148445
13	99531480	100282346	750866	3980	20.6752	Eosinophill_perc	rs912131
13	108710385	111339573	2629188	16230	42.8924	Platelet_count	rs11841319
13	113106552	113619975	513423	3019	48.9469	RDW	rs35745507
13	113625080	115109852	1484772	7511	66.5498	PDW	rs9549753
14	23241284	23952056	710772	3361	147.432	RDW	rs8013143
14	24549586	25049586	500000	2658	7.39249	RBC_count	rs74896270
14	25188250	25711989	523739	2896	31.4577	WBC_count	rs2038700
14	30074977	30574977	500000	2448	8.27912	PDW	rs1958992
14	31118063	31618063	500000	2169	12.1637	Platelet_count	rs10047928
14	34396269	34896269	500000	2931	12.2891	Haemoglobin	rs797343
14	34975647	36349366	1373719	6391	18.3117	HLR_perc	rs113131010
14	37216492	38251181	1034689	4650	16.038	MCV	rs12883863
14	39587040	40087040	500000	2363	8.78422	PDW	rs8006182
14	50627854	51383287	755433	3551	12.5947	Platelet_count	rs2934701
14	53227633	53924877	697244	3486	8.12956	Platelet_count	rs72688242
14	54601224	55101224	500000	2153	8.28299	RDW	rs8019495
14	55193602	56149415	955813	4965	14.6936	Eosinophill_perc	rs6573020
14	57607162	58107162	500000	2168	14.6885	Basophill_perc	rs11158159
14	58505480	59312054	806574	3135	27.8756	RDW	rs2233752
14	63989351	66407373	2418022	11410	73.3226	MCV	rs11627485
14	66767574	70604858	3837284	18235	36.2071	Platelet_count	rs117672662
14	73164316	75057696	1893380	9614	58.7601	RDW	rs7148979
14	75557762	76225648	667886	3176	32.2452	Eosinophill_perc	rs175705
14	76374547	76874547	500000	2584	7.38386	Haemoglobin	rs8020977
14	77598972	78362045	763073	4474	7.68637	WBC_count	rs4899652
14	81606323	82106323	500000	2426	9.85333	Platelet_count	rs4083463
14	88176154	88676154	500000	2822	9.00201	Basophill_perc	rs398075
14	91738576	92491352	752776	3908	13.8465	PDW	rs61269268
14	92614223	93757029	1142806	6426	21.1165	Plateletcrit	rs13379225
14	94167531	95097262	929731	5584	23.2033	Eosinophill_perc	rs11555542
14	95753198	96440974	687776	4512	20.7275	MCV	rs35362007
14	98387996	98887996	500000	3305	8.03889	Lymphocyte_perc	rs1461584
14	100926769	101431881	505112	2582	94.2864	Plateletcrit	rs1555405
14	102167787	104894776	2726989	14716	64.021	Monocyte_perc	rs8022179
14	105394421	106009840	615419	2752	30.9472	Platelet_count	rs7146643
15	22719232	23219232	500000	2546	12.8061	PDW	rs7170637
15	31293565	32354906	1061341	5408	17.921	RDW	rs79265647
15	33072478	33599282	526804	3570	9.59847	Haemoglobin	rs12903271
15	36638096	37138096	500000	2473	9.69275	MSCV	rs7183890
15	38654527	39547866	893339	4979	19.9751	Plateletcrit	rs2411233
15	40047219	41128474	1081255	4639	26.8038	RDW	rs12050884
15	41306395	45197434	3891039	14530	38.5567	Plateletcrit	rs147233090
15	49990200	51680825	1690625	7872	12.2966	WBC_count	rs1147141
15	56211133	57738790	1527657	7655	21.7323	RDW	rs2414466
15	58473426	58973939	500513	3035	14.9179	Haemoglobin	rs2070895
15	60481618	61293135	811517	4205	9.056	Haemoglobin	rs2414679
15	62532248	66345270	3813022	18058	109.794	PDW	rs1403328
15	66628070	68753366	2125296	9979	24.145	Eosinophill_perc	rs72743461
15	69732695	70629236	896541	4640	9.23348	Eosinophill_perc	rs36085856
15	71858307	72906241	1047934	4328	13.5522	RBC_count	rs11072332
15	74379723	79205591	4825868	21078	76.3767	RDW	rs3169166
15	79596965	80922506	1325541	7575	114.199	Monocyte_perc	rs8025805
15	81620620	82153538	532918	2435	7.8622	MCV	rs2672092
15	83490277	84309222	818945	3265	8.15646	Monocyte_perc	rs72758375
15	85623537	86543097	919560	5340	13.5683	Monocyte_perc	rs2061822
15	89526940	90026940	500000	2422	9.78444	RDW	rs62020312
15	90328542	91757495	1428953	7417	201.701	RDW	rs112770790
15	93317527	93817527	500000	3206	7.66789	MCV	rs12905032
15	98840692	99498132	657440	3881	22.0213	Platelet_count	rs4965426
15	99750563	100301136	550573	2869	9.52818	Basophill_perc	rs8026614
15	101463668	101998227	534559	3580	19.7959	Monocyte_perc	rs3743193
16	60291	1099166	1038875	7074	146.038	MCV	rs2238368
16	1108036	1749408	641372	4806	11.2633	WBC_count	rs535886806
16	1836421	2541350	704929	4376	10.527	Haemoglobin	rs139491786
16	2588000	3088000	500000	2351	17.5672	Eosinophill_perc	rs12599113
16	3270353	4686445	1416092	7956	12.3879	MCV	rs73503276
16	4770514	5273061	502547	3660	26.3689	PDW	rs9925477
16	8780993	9300637	519644	3932	25.9528	PDW	rs8043595
16	10731916	12139092	1407176	9001	59.6251	Eosinophill_perc	rs9927527
16	15823656	16939686	1116030	4196	11.5508	Basophill_perc	rs875740
16	20665247	21165247	500000	1917	9.19196	Eosinophill_perc	rs2106450
16	24511046	25011046	500000	2542	9.42462	PDW	rs181042823
16	27099168	27599168	500000	2439	24.1619	Eosinophill_perc	rs3785356
16	28122911	29189686	1066775	3153	62.1004	Platelet_count	rs151234
16	29828492	31654571	1826079	5103	50.074	RBC_count	rs3809627
16	46690184	48232962	1542778	4026	9.55307	RDW	rs73547296
16	48310269	49109532	799263	3243	19.3272	Eosinophill_perc	rs9936271
16	49767904	50913477	1145573	5055	22.4857	RDW	rs2287197
16	50938433	51462775	524342	2662	14.3185	RBC_count	rs2052284
16	52904361	53408219	503858	2334	8.55635	Platelet_count	rs11075750
16	53550954	54064363	513409	2499	16.2854	HLR_perc	rs1421085
16	56811189	57325180	513991	2716	14.2712	Lymphocyte_perc	rs7192652
16	66168241	69809315	3641074	14368	33.5683	RDW	rs35158985
16	69846679	72394174	2547495	10493	10.2762	RBC_count	rs77303550
16	72506598	73127116	620518	2745	9.29847	RBC_count	rs8044476
16	74351486	74926964	575478	3421	16.8611	Monocyte_perc	rs12924604
16	75224754	75724754	500000	3137	13.5931	Plateletcrit	rs7198873
16	78306642	78806642	500000	6050	12.0828	Platelet_count	rs2941954
16	79113079	79983274	870195	7208	18.6539	Plateletcrit	rs12449161
16	80731971	81231971	500000	4053	7.68103	MSCV	rs8062332
16	81349532	82136135	786603	6191	14.7034	PDW	rs7188868
16	84332965	84992203	659238	6208	15.7761	WBC_count	rs247826
16	85165734	86606582	1440848	11169	285.028	Monocyte_perc	rs391855
16	87636490	88142024	505534	4310	31.4948	MSCV	rs68149176
16	88306007	90291983	1985976	13362	59.5437	Haemoglobin	rs551118
17	488853	988853	500000	3711	8.59037	Plateletcrit	rs8066620
17	1062461	2479067	1416606	8843	37.9564	Plateletcrit	rs432200
17	2479980	3115819	635839	3704	11.3607	Lymphocyte_perc	rs9674744
17	3564429	5576162	2011733	11860	78.7602	Eosinophill_perc	rs34210653
17	6652810	8510870	1858060	9107	23.9664	Eosinophill_perc	rs74480102
17	8540074	9101127	561053	3087	8.25771	Monocyte_perc	rs12939819
17	9929921	10433555	503634	2761	17.6114	PDW	rs28883140
17	15404774	18304917	2900143	12926	40.415	Neutrophill_perc	rs12936529
17	19181959	20624951	1442992	5731	53.8391	MCV	rs34291370
17	20906860	21530535	623675	2591	17.8024	HLR_perc	rs9896673
17	25598196	26098196	500000	2550	12.1833	Monocyte_perc	rs1105527
17	26316219	29957502	3641283	12999	143.731	Platelet_count	rs11652977
17	30176277	31414367	1238090	4998	40.9031	RDW	rs62070183
17	32298533	32798533	500000	2818	12.2447	Monocyte_perc	rs11655679
17	33057583	34583145	1525562	7105	172.216	PDW	rs7503168
17	34600623	35100623	500000	1360	22.2137	RDW	rs7222903
17	35565470	36141544	576074	2361	14.4026	Plateletcrit	rs853234
17	36350870	36850870	500000	2032	8.18981	WBC_count	rs8182313
17	37072526	39014524	1941998	8133	213.266	WBC_count	rs55771023
17	39754910	48484411	8729501	36605	92.3405	MSCV	rs13306780
17	52865476	53615172	749696	3557	12.1928	Plateletcrit	rs17210015
17	55118116	55716426	598310	3130	34.5295	Plateletcrit	rs150497606
17	55848978	60444739	4595761	16540	110.222	Monocyte_perc	rs34097845
17	63689900	64474775	784875	4474	37.9608	Plateletcrit	rs8178824
17	64854666	65354666	500000	2382	7.86834	Lymphocyte_perc	rs11657929
17	65766006	66697073	931067	4509	18.0939	Eosinophill_perc	rs62086903
17	66831278	67674508	843230	3571	18.3171	MCV	rs77542162
17	68038119	68582290	544171	2644	14.8946	Eosinophill_perc	rs236539
17	70938283	71492964	554681	3074	9.98844	RDW	rs4300717
17	72445211	73237736	792525	4079	13.3802	WBC_count	rs2084312
17	73525825	74025825	500000	2644	7.51118	RDW	rs12882
17	74133109	74694059	560950	3105	42.0602	Reticulocyte_perc	rs12449930
17	75066880	75626455	559575	3492	17.6999	HLR_perc	rs93075
17	75868887	76656170	787283	5192	43.158	MSCV	rs2748427
17	77824446	78361877	537431	3534	28.5801	HLR_perc	rs2361710
17	79155684	79775660	619976	3974	10.4294	RBC_count	rs3208787
17	80090803	81193119	1102316	6866	66.4116	Monocyte_perc	rs9330536
18	408423	1072873	664450	4123	8.48724	Platelet_count	rs9967110
18	2731398	3698755	967357	5761	8.26163	Monocyte_perc	rs238136
18	9368005	9868005	500000	3039	31.8686	PDW	rs671339
18	12607002	13575650	968648	5282	8.07586	Plateletcrit	rs949259
18	19451351	20253079	801728	3733	11.2293	Lymphocyte_perc	rs9948667
18	20363357	21870065	1506708	6070	74.0942	Platelet_count	rs11082304
18	22220210	22721557	501347	2536	9.12808	Plateletcrit	rs62085764
18	41491465	42546260	1054795	4538	32.3303	Plateletcrit	rs12606438
18	42565797	43065797	500000	2653	13.041	RBC_count	rs568012551
18	43252728	44106297	853569	4285	177.006	RDW	rs718515
18	45305829	45805829	500000	2538	7.86639	MSCV	rs7231151
18	45957268	46741655	784387	4053	14.2443	Haemoglobin	rs2878889
18	46926261	47426261	500000	3122	8.34851	MSCV	rs6507939
18	47897122	48397122	500000	2420	9.03881	WBC_count	rs1025685
18	48704037	49204037	500000	2388	11.3046	Plateletcrit	rs1456059
18	51536412	52079629	543217	2398	10.0491	Eosinophill_perc	rs1893958
18	53148626	53648626	500000	1790	8.73546	WBC_count	rs784256
18	54988820	55568487	579667	3191	8.68846	RBC_count	rs62094188
18	55868358	56465592	597234	3071	10.1513	Eosinophill_perc	rs57542883
18	57078396	57595190	516794	3283	9.75002	Platelet_count	rs72969820
18	60298877	61506256	1207379	5802	47.7122	Plateletcrit	rs17758695
18	66884392	68120699	1236307	7017	84.4526	PDW	rs1790932
18	72661548	73161548	500000	2699	9.69673	Platelet_count	rs632157
18	73176923	73676923	500000	3325	7.53782	Platelet_count	rs9951002
18	73821078	74322245	501167	3052	30.1749	Monocyte_perc	rs3177609
18	76910066	77713672	803606	5475	10.8575	Monocyte_perc	rs58675823
19	557442	1527427	969985	6943	58.1683	HLR_perc	rs1683587
19	1605583	2786679	1181096	7791	43.7499	MCV	rs74401481
19	2929517	3712045	782528	4980	48.4687	WBC_count	rs3746072
19	3830044	5278094	1448050	8716	127.21	MCV	rs8887
19	5434775	8816299	3381524	20385	34.8164	PDW	rs8106212
19	10084663	11813608	1728945	8703	178.103	HLR_perc	rs35312489
19	12383918	13499921	1116003	5206	123.088	MCV	rs8110787
19	13672520	14197292	524772	2386	13.2295	Lymphocyte_perc	rs345629
19	14242219	15059682	817463	4683	13.1221	PDW	rs11879164
19	15163671	15776500	612829	3486	12.4383	MCV	rs66533425
19	15956012	17506798	1550786	8743	114.208	Platelet_count	rs57843631
19	17866144	20540149	2674005	13514	55.9221	Plateletcrit	rs45522544
19	20708769	21944374	1235605	8905	8.25964	Plateletcrit	rs146285397
19	32335186	34135318	1800132	9972	83.8616	MCV	rs78744187
19	34413851	34913851	500000	2280	10.7619	RDW	rs1260606
19	35412457	36480174	1067717	5703	26.6294	PDW	rs7248710
19	37151804	38003000	851196	3390	12.0512	Eosinophill_perc	rs73622783
19	38194695	39483969	1289274	6233	27.5272	Basophill_perc	rs34158728
19	39703176	42156375	2453199	12687	69.4201	Eosinophill_perc	rs412884
19	42256044	43018291	762247	2337	13.8598	WBC_count	rs528809820
19	43772434	44533843	761409	4294	57.8802	WBC_count	rs4760
19	44896402	47136234	2239832	12477	90.6756	RDW	rs7412
19	47446336	47974564	528228	2359	13.03	RBC_count	rs10423223
19	48890809	49628308	737499	4299	25.543	RDW	rs556052
19	49729398	50353252	623854	3114	14.7499	RBC_count	rs2116922
19	51381165	52564939	1183774	7196	18.3316	Plateletcrit	rs3865444
19	53150760	53650760	500000	3932	7.68748	Plateletcrit	rs3810115
19	54076212	54926763	850551	6025	104.082	Monocyte_perc	rs62143206
19	55006089	55952215	946126	6790	100.51	PDW	rs892090
19	56477776	56977776	500000	3319	8.02175	Monocyte_perc	rs12973406
19	57902795	58419920	517125	2606	14.7058	PDW	rs11879465
19	58706888	59118616	411728	1919	10.0673	Platelet_count	rs12972898
20	1066281	2180897	1114616	5889	152.616	Plateletcrit	rs11906768
20	2965046	4700826	1735780	9732	Inf	HLR_perc	rs6084653
20	4735342	5244462	509120	2610	13.1656	MCV	rs6053030
20	8353950	8859588	505638	2782	38.284	PDW	rs6077396
20	10359594	11427055	1067461	5582	12.5519	HLR_perc	rs76682825
20	12550567	13050567	500000	2921	7.70263	Reticulocyte_perc	rs6104981
20	15997199	16600615	603416	3680	8.77479	Plateletcrit	rs74509243
20	17380045	18281283	901238	5412	8.52101	Eosinophill_perc	rs3790315
20	19665769	20322414	656645	3586	36.389	PDW	rs181853315
20	24338588	26514416	2175828	9670	39.3632	Plateletcrit	rs186357284
20	29211957	31714494	2502537	9664	72.3155	Monocyte_perc	rs12480732
20	32284408	34122215	1837807	6441	12.7393	Reticulocyte_perc	rs2273684
20	35425512	35989138	563626	2127	16.8982	RDW	rs1780706
20	36700550	37200550	500000	2282	11.1162	Monocyte_perc	rs6127742
20	37218033	37718033	500000	2390	9.93833	PDW	rs74877091
20	38302078	38813245	511167	2142	18.0424	HLR_perc	rs2224538
20	39020768	39522737	501969	2529	11.7577	WBC_count	rs4812448
20	42081846	43931563	1849717	8864	30.5357	Monocyte_perc	rs4142441
20	44319930	44839970	520040	2761	19.7867	MSCV	rs6073971
20	45694659	46194659	500000	2218	8.48922	Platelet_count	rs17726337
20	47085567	47971708	886141	4682	12.0332	HLR_perc	rs34417222
20	48278909	49412186	1133277	5973	86.8713	Monocyte_perc	rs17196752
20	49922099	50422099	500000	2856	8.68017	Eosinophill_perc	rs11696867
20	51972106	52810126	838020	4806	24.5219	HLR_perc	rs151305716
20	54740124	55240124	500000	2613	11.4552	Plateletcrit	rs55708816
20	55437418	56365153	927735	5787	152.193	MCV	rs6014993
20	56891313	58217499	1326186	6614	Inf	PDW	rs463312
20	60576161	61282694	706533	4167	10.6991	Reticulocyte_perc	rs34259616
20	62022248	62724359	702111	4450	14.7682	Plateletcrit	rs2315008
21	16089172	17160447	1071275	5195	20.1402	Haemoglobin	rs2823139
21	18558518	19058518	500000	3007	7.37477	Monocyte_perc	rs55881132
21	29837351	30850776	1013425	4570	19.695	HLR_perc	rs34191159
21	34189889	35607025	1417136	6718	39.3755	MCV	rs2834257
21	36094353	36965761	871408	4604	74.3211	Eosinophill_perc	rs2242886
21	37083363	38305216	1221853	6699	22.1632	Haemoglobin	rs2835435
21	38714173	39214173	500000	2735	7.81551	MCV	rs184834660
21	39350499	40128982	778483	3931	27.9061	Plateletcrit	rs2836425
21	40217643	40991846	774203	4345	12.284	WBC_count	rs2836884
21	43103610	44105067	1001457	7005	10.1914	Eosinophill_perc	rs12483051
21	44713264	45383948	670684	3848	10.6855	MCV	rs162404
21	45410835	45910835	500000	2933	19.4772	Eosinophill_perc	rs2847224
21	46019526	46525047	505521	3621	27.3153	MCV	rs741951
21	46660353	47160353	500000	3201	9.20842	PDW	rs116274237
22	16638558	17138558	500000	1198	13.6433	Monocyte_perc	rs182487065
22	17336757	18536672	1199915	7511	207.569	Monocyte_perc	rs140221307
22	19462094	20234013	771919	4609	28.6761	PDW	rs1059196
22	20793493	21293493	500000	2506	7.53571	PDW	rs9624498
22	21662246	22232892	570646	1572	43.8562	MCV	rs2256609
22	23997310	25133218	1135908	5958	10.8036	WBC_count	rs5760096
22	27931399	31198752	3267353	14961	25.5384	Lymphocyte_perc	rs2412973
22	31337155	32574692	1237537	6052	23.7453	Eosinophill_perc	rs8141987
22	32611083	33149858	538775	3598	85.797	MCV	rs5749445
22	36175023	37781436	1606413	9034	Inf	MCV	rs855791
22	37784367	39294560	1510193	7087	46.9391	PDW	rs34834842
22	39307596	40147163	839567	4201	14.6952	WBC_count	rs139421
22	40271587	43815443	3543856	16066	255.305	PDW	rs4822248
22	44074727	44574730	500003	2908	27.5794	Platelet_count	rs738409
22	45382528	46865376	1482848	8904	29.8172	Haemoglobin	rs75792643
22	49746915	51239586	1492671	9676	203.363	MSCV	rs140522
