# Supplementary material for: Fast and flexible joint fine-mapping of multiple traits via the Sum of Single Effects model
Source: bioRxiv. 2024 Jun 18:2023.04.14.536893. Preprint. [Version 5] doi: 10.1101/2023.04.14.536893 (PMC10327118; doi:10.1101/2023.04.14.536893)
Supplement: Supplement 6 [file media-6.xlsx]

## Sheet: blood_cell_traits_mvsusie_cs1sn
chr: chromsome number (1–22)
pos: base-pair position of SNP (Genome Reference Consortium human genome assembly 37; hg19)
id: SNP identifier
ref: reference allele
alt: alternative allele
freq: frequency of alternative allele
PIP: mvSuSiE posterior inclusion probability (should be 0.95 or greater)
SuSiE PIP: largest SuSiE PIP among the blood cell traits analyzed (NA means that the SNP was not included in a SuSiE CS for any of the traits)
Vuckovic PIP: PIP from Table S5 of Vuckovic et al (2020)
Ulirsch PIP: PIP from Supplementary Table 1 of Ulirsch et al (2019)
region: genomic region analyzed with SuSiE and mvSuSiE
traits: listing of traits in which the CS is significant for that trait (lfsr < 0.01)
chr	pos	id	ref	alt	freq	PIP	SuSiE PIP	Vuckovic PIP	Ulirsch PIP	region	traits
1	2995633	rs2788093	T	C	0.193914	0.9821	NA	NA	0.0026	bloodcells_chr1.1526269.3336301	Plateletcrit, Monocyte_perc, Eosinophill_perc, Basophill_perc
1	2996602	rs1569419	C	T	0.232026	1	1	1	0.9982	bloodcells_chr1.1526269.3336301	RBC_count, MCV, Platelet_count, Plateletcrit, PDW, Lymphocyte_perc, Monocyte_perc, Basophill_perc, MSCV, HLR_perc
1	3691528	rs1175550	G	A	0.230387	1	0.9999	1	0.9321	bloodcells_chr1.3441528.4250916	RBC_count, Haemoglobin, MCV, RDW, PDW, Reticulocyte_perc, MSCV, HLR_perc
1	3738762	rs116831330	C	G	0.021678	1	1	NA	NA	bloodcells_chr1.3441528.4250916	RDW, Reticulocyte_perc, HLR_perc
1	7794289	rs11121012	G	A	0.354793	0.9552	0.0584	0.9575	0.1437	bloodcells_chr1.7544289.8044289	RBC_count, Haemoglobin, Platelet_count, PDW, MSCV
1	9241839	rs79412885	A	G	0.074321	1	1	1	NA	bloodcells_chr1.8171092.10691978	Monocyte_perc, Neutrophill_perc
1	9937041	rs12128766	T	C	0.484078	0.9961	0.9645	1	NA	bloodcells_chr1.8171092.10691978	PDW
1	10271688	rs11121529	G	C	0.113652	1	0.9958	1	0.9999	bloodcells_chr1.8171092.10691978	RBC_count, Haemoglobin, Platelet_count, PDW, Monocyte_perc, Neutrophill_perc, HLR_perc
1	11856378	rs1801133	A	G	0.334216	1	1	0.9984	0.7306	bloodcells_chr1.11606378.12910488	RBC_count, MCV, RDW, MSCV
1	12099345	rs35249183	G	A	0.100287	1	1	0.9975	0.1259	bloodcells_chr1.11606378.12910488	Eosinophill_perc
1	12175658	rs2230624	A	G	0.015272	1	1	1	0.046	bloodcells_chr1.11606378.12910488	Lymphocyte_perc, Eosinophill_perc
1	20916238	rs66731853	A	G	0.325842	0.9587	0.824	NA	0.0937	bloodcells_chr1.20663519.21756276	RBC_count, MCV, Lymphocyte_perc, Neutrophill_perc, Basophill_perc, Reticulocyte_perc, MSCV
1	25291697	rs188468174	T	C	0.014827	0.9977	0.06	NA	0.034	bloodcells_chr1.24772314.26101977	RBC_count, MCV, PDW, Monocyte_perc, Basophill_perc, Reticulocyte_perc, MSCV, HLR_perc
1	25600747	rs139898146	A	C	0.416463	1	0.9997	1	NA	bloodcells_chr1.24772314.26101977	WBC_count, RBC_count, MCV, RDW, Platelet_count, Plateletcrit, PDW, Lymphocyte_perc, Neutrophill_perc, Eosinophill_perc, Reticulocyte_perc, MSCV, HLR_perc
1	25675530	rs114247628	A	G	0.005721	0.9866	0.9307	NA	0.105	bloodcells_chr1.24772314.26101977	RBC_count, Haemoglobin, MCV, RDW, Platelet_count, Plateletcrit, PDW, Reticulocyte_perc, MSCV, HLR_perc
1	25677605	rs72660919	A	G	0.132399	1	1	1	0.9315	bloodcells_chr1.24772314.26101977	RBC_count, MCV, Platelet_count, Reticulocyte_perc, MSCV, HLR_perc
1	25732087	rs61777615	A	G	0.421974	1	0.0076	NA	NA	bloodcells_chr1.24772314.26101977	WBC_count, RDW, Platelet_count, Plateletcrit, MSCV, HLR_perc
1	25877492	rs75446219	T	C	0.035121	1	1	1	0.821	bloodcells_chr1.24772314.26101977	Platelet_count, Plateletcrit, PDW
1	27021913	rs114165349	C	G	0.023262	0.9824	0.4013	NA	0.3473	bloodcells_chr1.26249036.27938814	WBC_count, Haemoglobin, RDW, Platelet_count, Plateletcrit, PDW, Lymphocyte_perc, Monocyte_perc, Neutrophill_perc, Basophill_perc
1	28206250	rs41284294	C	T	0.011266	0.9887	0.785	NA	NA	bloodcells_chr1.27956250.29880956	WBC_count, Platelet_count, Plateletcrit, PDW, Monocyte_perc
1	31241886	rs74340846	T	G	0.007447	0.9726	0.9994	1	0.9911	bloodcells_chr1.30981680.31491886	Platelet_count, Plateletcrit, PDW
1	36943916	rs3917932	G	C	0.423658	1	1	1	0.7148	bloodcells_chr1.36507801.37193916	WBC_count, MCV, Lymphocyte_perc, Monocyte_perc, Neutrophill_perc, Eosinophill_perc
1	40035928	rs3768321	T	G	0.197417	0.993	0.7266	0.9872	0.0045	bloodcells_chr1.39041708.41794279	RBC_count, Haemoglobin, MCV, RDW, Plateletcrit
1	43804340	rs12731981	A	G	0.033328	0.9999	0.9983	0.9723	0.5215	bloodcells_chr1.43159179.44747249	RBC_count, Haemoglobin, Platelet_count, Plateletcrit
1	45810865	rs17853159	A	G	0.081336	1	0.9601	0.9998	0.7001	bloodcells_chr1.45010266.47060530	RBC_count, Haemoglobin, RDW, Platelet_count, PDW, Reticulocyte_perc, HLR_perc
1	65314212	rs114269697	A	C	0.013602	0.9952	0.7187	0.9921	0.4649	bloodcells_chr1.64938498.66630392	WBC_count, PDW, Lymphocyte_perc, Monocyte_perc, Eosinophill_perc
1	66069781	rs72683129	G	A	0.149236	0.9625	0.8219	NA	NA	bloodcells_chr1.64938498.66630392	WBC_count, MCV, PDW, Monocyte_perc, Neutrophill_perc, Basophill_perc
1	79411968	rs41313381	A	C	0.0313	0.9999	0.9991	1	0.8427	bloodcells_chr1.79108827.79690381	WBC_count, MCV, RDW, Platelet_count, Lymphocyte_perc, Neutrophill_perc, Eosinophill_perc, MSCV, HLR_perc
1	90898975	rs552200409	A	G	0.001642	1	0.9999	NA	NA	bloodcells_chr1.90648975.91148975	Monocyte_perc
1	92925654	rs150649461	C	G	0.015278	1	0.9998	1	0.2126	bloodcells_chr1.91337561.95126928	WBC_count, RBC_count, MCV, Platelet_count, Plateletcrit, PDW, Lymphocyte_perc, Monocyte_perc, Basophill_perc, MSCV
1	92981236	rs184721335	G	T	0.004292	0.9963	0.9986	1	0.0011	bloodcells_chr1.91337561.95126928	Monocyte_perc
1	93426167	rs945631	A	G	0.040856	0.999	0.9982	NA	NA	bloodcells_chr1.91337561.95126928	WBC_count, RDW, Platelet_count, Plateletcrit, PDW, MSCV
1	101664644	rs10875357	C	T	0.295204	0.9999	0.9871	0.9867	0.0068	bloodcells_chr1.100794065.101983457	Eosinophill_perc
1	101704532	rs3737577	T	G	0.365212	0.999	0.0956	NA	NA	bloodcells_chr1.100794065.101983457	WBC_count, Plateletcrit, Lymphocyte_perc, Neutrophill_perc
1	101704577	rs41287280	G	C	0.021156	1	1	1	0.9967	bloodcells_chr1.100794065.101983457	WBC_count, Lymphocyte_perc, Neutrophill_perc
1	101733457	rs77372977	T	C	0.001588	0.9932	0.9787	NA	0.2719	bloodcells_chr1.100794065.101983457	WBC_count, Lymphocyte_perc, Monocyte_perc, Neutrophill_perc, Basophill_perc
1	110232983	rs140584594	G	A	0.269425	1	0.9999	1	0.6553	bloodcells_chr1.109982983.110720764	Platelet_count, Plateletcrit, Monocyte_perc, Reticulocyte_perc, MSCV, HLR_perc
1	110470764	rs333947	A	G	0.148853	1	0.9966	1	0.9974	bloodcells_chr1.109982983.110720764	WBC_count, RBC_count, Haemoglobin, Platelet_count, Plateletcrit, Lymphocyte_perc, Monocyte_perc, Neutrophill_perc
1	111740345	rs599134	G	C	0.224446	1	0.7634	0.9984	NA	bloodcells_chr1.111448614.111986594	WBC_count, MCV, RDW, Platelet_count, Plateletcrit, PDW, Reticulocyte_perc, MSCV, HLR_perc
1	115130508	rs61753528	G	A	0.00578	1	1	1	NA	bloodcells_chr1.113590826.116098388	Platelet_count, PDW
1	115142870	rs149711393	A	G	0.007366	1	1	1	NA	bloodcells_chr1.113590826.116098388	Platelet_count, PDW
1	118172538	rs6696923	G	A	0.373008	1	0.9838	NA	0.0811	bloodcells_chr1.117484600.119038460	RBC_count, Haemoglobin, MCV, PDW, Basophill_perc, Reticulocyte_perc, HLR_perc
1	118251143	rs10923397	T	C	0.163223	1	1	1	0.9997	bloodcells_chr1.117484600.119038460	RBC_count, Haemoglobin, MCV, RDW, PDW, Lymphocyte_perc, Neutrophill_perc, Reticulocyte_perc, MSCV, HLR_perc
1	155178782	rs760077	T	A	0.394379	0.9918	0.972	0.9966	0.8677	bloodcells_chr1.153094636.157301801	RBC_count, Haemoglobin, MCV, RDW
1	155261709	rs116100695	A	G	0.002729	1	1	1	0.3318	bloodcells_chr1.153094636.157301801	RBC_count, Haemoglobin, RDW, Reticulocyte_perc, HLR_perc
1	155484430	rs77350683	C	T	0.068781	0.9587	0.959	0.9973	0.2593	bloodcells_chr1.153094636.157301801	RBC_count, Haemoglobin, Reticulocyte_perc, HLR_perc
1	156869714	rs12041331	A	G	0.084357	0.9751	0.8778	0.9999	0.4082	bloodcells_chr1.153094636.157301801	Platelet_count, PDW
1	156878473	rs77795865	T	C	0.035597	0.9999	0.9882	1	0.9995	bloodcells_chr1.153094636.157301801	Platelet_count, PDW
1	158586966	rs2022003	T	A	0.277936	1	1	1	0.9648	bloodcells_chr1.157567340.160142088	WBC_count, RBC_count, Haemoglobin, MCV, RDW, Plateletcrit, PDW, Lymphocyte_perc, Neutrophill_perc, Eosinophill_perc, Reticulocyte_perc, MSCV, HLR_perc
1	158613314	rs200830867	A	G	0.009222	1	0.9998	1	0.2376	bloodcells_chr1.157567340.160142088	Haemoglobin, MCV, RDW, Neutrophill_perc, Reticulocyte_perc, MSCV, HLR_perc
1	159174077	rs41264467	A	G	0.0104	0.9979	0.5362	0.9931	NA	bloodcells_chr1.157567340.160142088	WBC_count, Lymphocyte_perc, Neutrophill_perc, Basophill_perc
1	159174683	rs2814778	C	T	0.001277	0.9959	0.9649	1	0.5224	bloodcells_chr1.157567340.160142088	WBC_count, Lymphocyte_perc, Neutrophill_perc
1	159175354	rs12075	A	G	0.420741	1	1	1	0.9951	bloodcells_chr1.157567340.160142088	WBC_count, Platelet_count, Plateletcrit, Lymphocyte_perc, Monocyte_perc, Neutrophill_perc, Basophill_perc, Reticulocyte_perc
1	159175494	rs34599082	T	C	0.013419	1	1	1	1	bloodcells_chr1.157567340.160142088	WBC_count, Lymphocyte_perc, Neutrophill_perc, Eosinophill_perc, Basophill_perc
1	159892088	rs2789422	A	G	0.417038	0.9999	0.9539	0.9595	0.9088	bloodcells_chr1.157567340.160142088	WBC_count, Platelet_count, Plateletcrit, PDW
1	161612578	rs2926468	C	T	0.468291	0.9641	0.0069	NA	0.008	bloodcells_chr1.160541892.161870089	RBC_count, Haemoglobin, Platelet_count, Basophill_perc
1	161617820	rs55970405	C	G	0.268755	0.9945	NA	NA	0.0017	bloodcells_chr1.160541892.161870089	WBC_count, Platelet_count, Plateletcrit, Basophill_perc, Reticulocyte_perc, HLR_perc
1	198680015	rs12733073	A	G	0.010057	1	0.9902	1	0.0026	bloodcells_chr1.197929069.199262478	WBC_count, Platelet_count, Plateletcrit, Lymphocyte_perc, Monocyte_perc, Eosinophill_perc
1	199010721	rs1434282	T	C	0.273528	1	0.9923	0.9999	0.5436	bloodcells_chr1.197929069.199262478	RBC_count, Haemoglobin, MCV, RDW, Platelet_count, Plateletcrit, PDW, Lymphocyte_perc, Eosinophill_perc, Basophill_perc, Reticulocyte_perc, MSCV, HLR_perc
1	202129205	rs147176673	A	G	0.015261	1	0.9355	0.9996	0.0071	bloodcells_chr1.201879205.202746015	RBC_count, MCV, Platelet_count, Plateletcrit, Eosinophill_perc, Basophill_perc, Reticulocyte_perc, MSCV, HLR_perc
1	203270943	rs55709800	T	A	0.090609	1	0.9997	1	NA	bloodcells_chr1.203031175.205994138	MCV, RDW, Reticulocyte_perc, MSCV, HLR_perc
1	203281175	rs17534202	C	G	0.463273	1	1	1	1	bloodcells_chr1.203031175.205994138	RBC_count, MCV, RDW, Platelet_count, Lymphocyte_perc, MSCV, HLR_perc
1	211803761	rs61851769	T	C	0.235821	1	1	1	NA	bloodcells_chr1.210900243.212111798	RDW, PDW
1	213966887	rs10494964	C	T	0.270192	1	1	1	0.9947	bloodcells_chr1.213687382.214692545	WBC_count, RBC_count, Haemoglobin, MCV, Platelet_count, Plateletcrit, Basophill_perc, Reticulocyte_perc
1	220970028	rs2642438	G	A	0.297293	0.9911	0.9251	NA	NA	bloodcells_chr1.220807646.221693423	Platelet_count, Plateletcrit, Lymphocyte_perc, Monocyte_perc, Neutrophill_perc
1	225962690	rs6696074	T	C	0.434042	0.983	0.9499	0.9944	NA	bloodcells_chr1.225706883.226224887	WBC_count, MCV, RDW, Platelet_count, Plateletcrit, MSCV
1	231562228	rs61835223	G	A	0.020741	0.9614	0.9628	NA	0.631	bloodcells_chr1.230907671.231812228	WBC_count, RBC_count, Haemoglobin, MCV, Platelet_count, Plateletcrit
1	234807113	rs77918915	T	C	0.012574	0.9556	0.0766	0.9872	NA	bloodcells_chr1.234484956.235543957	RBC_count, MCV, RDW, MSCV, HLR_perc
1	247712303	rs41315846	C	T	0.476192	1	1	1	1	bloodcells_chr1.247172514.249238271	MCV, Platelet_count, Plateletcrit, PDW, Reticulocyte_perc, MSCV, HLR_perc
1	248039294	rs1339847	A	G	0.109818	0.9997	0.9619	0.9996	0.5039	bloodcells_chr1.247172514.249238271	RBC_count, MCV, RDW, Platelet_count, Plateletcrit, PDW, Reticulocyte_perc, MSCV, HLR_perc
1	248039451	rs3811444	T	C	0.333886	1	1	1	1	bloodcells_chr1.247172514.249238271	WBC_count, RBC_count, Haemoglobin, MCV, RDW, Platelet_count, Plateletcrit, Monocyte_perc, Eosinophill_perc, Reticulocyte_perc, MSCV, HLR_perc
1	249191706	rs4335411	A	G	0.238468	1	0.9922	0.9992	0.0015	bloodcells_chr1.247172514.249238271	WBC_count, RBC_count, MCV, Platelet_count, Plateletcrit, PDW, Lymphocyte_perc, Monocyte_perc, Neutrophill_perc, MSCV
2	8443859	rs3111414	G	C	0.20183	1	NA	NA	NA	bloodcells_chr2.8188693.9012414	Monocyte_perc, Eosinophill_perc, Basophill_perc
2	8563029	rs7572278	A	T	0.204233	1	1	1	0.983	bloodcells_chr2.8188693.9012414	WBC_count, Haemoglobin, MCV, Lymphocyte_perc, Neutrophill_perc, Reticulocyte_perc, MSCV, HLR_perc
2	25488819	rs7578575	A	T	0.292193	0.9995	0.9998	1	0.939	bloodcells_chr2.24932488.26541565	WBC_count, Lymphocyte_perc, Monocyte_perc, Neutrophill_perc, Basophill_perc
2	27730940	rs1260326	C	T	0.393387	1	0.9983	1	0.9371	bloodcells_chr2.26993001.28935967	WBC_count, RBC_count, Haemoglobin, MCV, RDW, Platelet_count, Plateletcrit, PDW, Lymphocyte_perc, Monocyte_perc, Neutrophill_perc, Eosinophill_perc, Basophill_perc, Reticulocyte_perc, MSCV, HLR_perc
2	31470440	rs146859437	C	G	0.00543	1	1	1	0.0359	bloodcells_chr2.31209969.31730967	WBC_count, Platelet_count, PDW, Lymphocyte_perc, Monocyte_perc
2	31476771	rs184409696	C	G	0.007507	1	0.9996	1	NA	bloodcells_chr2.31209969.31730967	WBC_count, Plateletcrit, Lymphocyte_perc, Monocyte_perc, Reticulocyte_perc, HLR_perc
2	31477838	rs655029	A	G	0.291007	1	1	1	0.9923	bloodcells_chr2.31209969.31730967	WBC_count, Platelet_count, Plateletcrit, PDW, Lymphocyte_perc, Monocyte_perc, Reticulocyte_perc, HLR_perc
2	46193347	rs6706140	C	T	0.430267	0.9996	0.9654	NA	0.012	bloodcells_chr2.45825677.46610907	WBC_count, RBC_count, Haemoglobin, Platelet_count, Plateletcrit, PDW
2	46293826	rs114948639	T	C	0.01244	1	0.9999	1	0.9907	bloodcells_chr2.45825677.46610907	WBC_count, RBC_count, Haemoglobin, MCV, Platelet_count, Plateletcrit
2	47030363	rs17773190	G	A	0.482926	0.9817	0.9125	1	0.0014	bloodcells_chr2.46780363.47280363	RBC_count, Haemoglobin, Platelet_count, Plateletcrit
2	53978813	rs78694551	G	A	0.270706	1	0.9067	0.9919	NA	bloodcells_chr2.53728813.54484226	Haemoglobin, MCV, RDW, Plateletcrit, Lymphocyte_perc, Neutrophill_perc, Reticulocyte_perc, HLR_perc
2	54787592	rs75475627	G	C	0.076098	0.9919	0.413	0.9978	NA	bloodcells_chr2.54673766.55548154	WBC_count, Lymphocyte_perc, Neutrophill_perc, Basophill_perc
2	55193189	rs2588511	G	C	0.490246	0.9967	NA	NA	0.0028	bloodcells_chr2.54673766.55548154	RDW, Platelet_count, Lymphocyte_perc, Neutrophill_perc
2	60718043	rs1427407	G	T	0.152984	0.9952	0.9825	0.9996	0.844	bloodcells_chr2.60371375.60975451	RBC_count, MCV, Lymphocyte_perc, MSCV, HLR_perc
2	60725451	rs7606173	C	G	0.431908	1	0.9869	0.9998	0.0367	bloodcells_chr2.60371375.60975451	RBC_count, MCV, RDW, Lymphocyte_perc, Neutrophill_perc, Reticulocyte_perc, MSCV, HLR_perc
2	62523565	rs4672497	G	C	0.220408	1	1	1	0.0494	bloodcells_chr2.61080217.62805737	WBC_count, RBC_count, Haemoglobin, MCV, RDW, Plateletcrit, PDW, Monocyte_perc, MSCV
2	64882414	rs12466865	T	C	0.36351	0.9997	0.9999	NA	NA	bloodcells_chr2.64615804.65156295	RBC_count, MCV, RDW, Monocyte_perc, MSCV
2	68615546	rs34338164	C	A	0.008866	1	0.9999	1	NA	bloodcells_chr2.68365546.69290504	WBC_count, RDW, Platelet_count, Plateletcrit, PDW, Lymphocyte_perc, Neutrophill_perc, Basophill_perc, MSCV
2	68962137	rs10048745	A	G	0.256418	1	1	1	0.0519	bloodcells_chr2.68365546.69290504	RBC_count, Platelet_count, Plateletcrit, Lymphocyte_perc, Neutrophill_perc
2	69040504	rs61758703	A	G	0.007197	1	1	1	NA	bloodcells_chr2.68365546.69290504	Lymphocyte_perc, Monocyte_perc, Eosinophill_perc
2	70165966	rs7349311	A	G	0.186833	0.9575	0.6051	NA	0.0072	bloodcells_chr2.69658535.70753146	MCV, RDW, Platelet_count, Plateletcrit, PDW
2	85447484	rs6547599	T	A	0.397948	0.9839	0.0581	NA	NA	bloodcells_chr2.85194579.86016300	RBC_count, Haemoglobin, Platelet_count, Plateletcrit, PDW
2	102966067	rs1921622	A	G	0.457919	1	NA	NA	NA	bloodcells_chr2.102044003.103501927	MCV, Lymphocyte_perc, Neutrophill_perc, Eosinophill_perc, MSCV
2	102966310	rs10208293	A	G	0.286216	1	1	0.9911	0.0918	bloodcells_chr2.102044003.103501927	RDW, Lymphocyte_perc, Monocyte_perc, Eosinophill_perc
2	110446735	rs144442782	T	C	0.025833	0.9558	0.9596	NA	NA	bloodcells_chr2.110195505.110720126	RBC_count, Haemoglobin, MCV, MSCV
2	110470126	rs62151727	T	C	0.012153	1	1	NA	NA	bloodcells_chr2.110195505.110720126	Monocyte_perc
2	111752151	rs150449635	C	T	0.022076	1	1	1	1	bloodcells_chr2.110721661.113114369	WBC_count, Monocyte_perc, Neutrophill_perc
2	112145488	rs142118720	T	G	0.183565	0.9983	0.9949	1	0.0218	bloodcells_chr2.110721661.113114369	RBC_count, Haemoglobin, MCV, Reticulocyte_perc, MSCV, HLR_perc
2	112187041	rs1045267	G	A	0.266212	0.9717	0.9201	0.983	0.0017	bloodcells_chr2.110721661.113114369	RBC_count, Haemoglobin, MCV, RDW, Platelet_count, Plateletcrit, PDW, Lymphocyte_perc, Monocyte_perc, Neutrophill_perc, Basophill_perc, Reticulocyte_perc, MSCV, HLR_perc
2	112220359	rs1448187	C	T	0.298916	0.9554	0.0565	NA	NA	bloodcells_chr2.110721661.113114369	WBC_count, Lymphocyte_perc, Eosinophill_perc, Reticulocyte_perc, HLR_perc
2	113496453	rs76036957	A	G	0.008924	1	0.9547	1	0.9999	bloodcells_chr2.113246453.114244595	RDW, Platelet_count, Neutrophill_perc
2	113520129	rs36093393	A	G	0.086459	0.9919	0.0811	1	0.3305	bloodcells_chr2.113246453.114244595	Platelet_count, PDW
2	113841030	rs6734238	G	A	0.402679	0.9944	0.7547	NA	0.0051	bloodcells_chr2.113246453.114244595	WBC_count, Haemoglobin, MCV, RDW, Platelet_count, Plateletcrit, Lymphocyte_perc, Monocyte_perc, Neutrophill_perc, MSCV
2	127451514	rs111631066	A	G	0.015552	1	0.9761	0.9999	NA	bloodcells_chr2.127201514.128136955	RBC_count, Haemoglobin, MCV, Monocyte_perc, Reticulocyte_perc, HLR_perc
2	144162105	rs140397066	G	A	0.006858	1	0.9968	1	0.9775	bloodcells_chr2.143531731.144835187	WBC_count, MCV, RDW, Platelet_count, Plateletcrit, PDW, Lymphocyte_perc, Neutrophill_perc, Basophill_perc, MSCV
2	146506667	rs78862952	C	T	0.091286	1	0.9814	0.9952	NA	bloodcells_chr2.146256667.146756667	RDW, Platelet_count, Plateletcrit, Neutrophill_perc, Basophill_perc, Reticulocyte_perc, HLR_perc
2	160677375	rs12052715	G	C	0.271634	1	NA	0.9795	0.0576	bloodcells_chr2.159858657.161876402	WBC_count, RBC_count, MCV, Platelet_count, Plateletcrit, Lymphocyte_perc, Neutrophill_perc, MSCV
2	160700471	rs11677193	G	T	0.145256	0.9519	NA	NA	NA	bloodcells_chr2.159858657.161876402	Platelet_count, Plateletcrit, Monocyte_perc, Eosinophill_perc
2	160714958	rs114821641	T	C	0.00236	0.9998	0.9994	1	NA	bloodcells_chr2.159858657.161876402	MCV, Platelet_count, Plateletcrit, Lymphocyte_perc
2	160735174	rs147820690	T	C	0.002697	0.9652	0.6315	NA	NA	bloodcells_chr2.159858657.161876402	WBC_count, Platelet_count, Plateletcrit, Lymphocyte_perc, Neutrophill_perc
2	169313518	rs183034862	T	C	0.025108	1	1	1	NA	bloodcells_chr2.169063518.169957552	RBC_count, MCV, RDW, MSCV
2	174219135	rs920112	A	G	0.053177	1	1	1	0.9986	bloodcells_chr2.173969135.174469135	RBC_count, MCV, RDW, MSCV
2	176974104	rs863678	T	G	0.357257	1	0.9993	1	NA	bloodcells_chr2.176724104.177224104	RBC_count, Haemoglobin, Plateletcrit
2	182323766	rs1375493	A	G	0.442456	1	1	NA	0.1158	bloodcells_chr2.181070775.182889023	WBC_count, MCV, Lymphocyte_perc, Monocyte_perc, Eosinophill_perc, MSCV, HLR_perc
2	192696255	rs7585866	G	A	0.352512	1	0.9978	1	1	bloodcells_chr2.192213574.192946255	Platelet_count
2	211540507	rs1047891	A	C	0.316172	0.9998	0.9565	0.9964	0.9988	bloodcells_chr2.211290507.211793055	WBC_count, RBC_count, MCV, RDW, Platelet_count, Plateletcrit, PDW, Eosinophill_perc, Reticulocyte_perc, HLR_perc
2	218999982	rs55799208	A	G	0.003089	0.9897	0.9529	0.9987	NA	bloodcells_chr2.218433154.220593822	WBC_count, Lymphocyte_perc, Monocyte_perc, Neutrophill_perc, Eosinophill_perc, Basophill_perc
2	219020958	rs114050631	T	C	0.011119	1	1	1	0.9993	bloodcells_chr2.218433154.220593822	WBC_count, Lymphocyte_perc, Monocyte_perc, Neutrophill_perc, Eosinophill_perc
2	219093934	rs17572109	A	G	0.233268	1	1	1	0.9996	bloodcells_chr2.218433154.220593822	Platelet_count, PDW, Neutrophill_perc
2	219699999	rs78058190	A	G	0.050661	1	0.979	1	NA	bloodcells_chr2.218433154.220593822	RBC_count, Haemoglobin, RDW, PDW, Lymphocyte_perc, Neutrophill_perc, Reticulocyte_perc, MSCV
2	220081416	rs57467915	A	G	0.015232	0.9831	0.9052	0.9993	0.1552	bloodcells_chr2.218433154.220593822	WBC_count, RDW, Lymphocyte_perc, Neutrophill_perc, Reticulocyte_perc, MSCV, HLR_perc
2	223852353	rs1440063	A	G	0.416199	0.9983	NA	NA	0.384	bloodcells_chr2.223709901.224231348	MCV, Platelet_count, PDW
2	225816642	rs116778355	T	A	0.021216	1	1	1	NA	bloodcells_chr2.224815933.226336444	Platelet_count, Plateletcrit, PDW
2	241510903	rs78909033	A	G	0.135025	1	1	1	1	bloodcells_chr2.241260903.241819692	RBC_count, Haemoglobin, MCV, RDW, Platelet_count, Plateletcrit, PDW, Reticulocyte_perc, MSCV, HLR_perc
3	12273768	rs310749	T	G	0.445324	0.9869	NA	NA	NA	bloodcells_chr3.11757910.12993953	RDW, Reticulocyte_perc, HLR_perc
3	16970938	rs9821630	G	A	0.274106	0.9999	NA	NA	0.5835	bloodcells_chr3.16658518.17179593	RBC_count, MCV, RDW, MSCV
3	17098399	rs116577908	G	A	0.010862	0.9735	0.9997	0.9999	0.0879	bloodcells_chr3.16658518.17179593	WBC_count, RBC_count, MCV, RDW, Plateletcrit, MSCV
3	18250509	rs7618405	A	C	0.208462	0.9736	0.9297	NA	0.3706	bloodcells_chr3.18000509.18500509	RDW, Platelet_count, Plateletcrit, PDW, Monocyte_perc, Eosinophill_perc, Reticulocyte_perc, HLR_perc
3	20105673	rs12636078	G	A	0.310292	1	1	1	0.4513	bloodcells_chr3.19855673.20611345	RBC_count, MCV, Reticulocyte_perc, MSCV
3	39212907	rs4676608	C	T	0.319998	0.9786	NA	NA	NA	bloodcells_chr3.38777751.39557162	WBC_count, RBC_count, MCV, RDW, Platelet_count, Plateletcrit, Monocyte_perc, Eosinophill_perc, MSCV
3	39307162	rs3732378	A	G	0.173004	1	1	1	1	bloodcells_chr3.38777751.39557162	WBC_count, Lymphocyte_perc, Monocyte_perc, Neutrophill_perc, Eosinophill_perc
3	42906116	rs2228467	C	T	0.060744	1	1	1	1	bloodcells_chr3.42373498.43836110	WBC_count, Lymphocyte_perc, Monocyte_perc, Neutrophill_perc, Eosinophill_perc
3	46258902	rs2201150	C	T	0.362777	0.9991	NA	NA	0.007	bloodcells_chr3.45649651.53703263	MCV, Lymphocyte_perc, Monocyte_perc, Neutrophill_perc, Basophill_perc, Reticulocyte_perc, MSCV, HLR_perc
3	46406367	rs2213290	T	C	0.408916	1	1	0.9984	0.0037	bloodcells_chr3.45649651.53703263	Plateletcrit, Monocyte_perc, Neutrophill_perc, Eosinophill_perc, Basophill_perc, Reticulocyte_perc, HLR_perc
3	46411542	rs2227010	A	G	0.481945	0.9865	0.984	1	0.9182	bloodcells_chr3.45649651.53703263	WBC_count, Monocyte_perc, Neutrophill_perc, Basophill_perc
3	47087837	rs13063578	A	T	0.398562	1	1	1	0.1526	bloodcells_chr3.45649651.53703263	WBC_count, PDW, Lymphocyte_perc, Neutrophill_perc, Eosinophill_perc, Basophill_perc, Reticulocyte_perc, HLR_perc
3	48638801	rs62618742	T	C	0.03139	0.9999	0.9982	1	NA	bloodcells_chr3.45649651.53703263	WBC_count, RBC_count, MCV, Platelet_count, Plateletcrit, MSCV
3	50329826	rs1076872	G	A	0.316478	1	1	1	0.95	bloodcells_chr3.45649651.53703263	Haemoglobin, MCV, RDW, Platelet_count, Lymphocyte_perc, Neutrophill_perc, Eosinophill_perc, Reticulocyte_perc, MSCV, HLR_perc
3	56849749	rs1354034	C	T	0.399002	1	1	1	1	bloodcells_chr3.55770159.58658679	WBC_count, Platelet_count, Plateletcrit, Lymphocyte_perc, Neutrophill_perc, Reticulocyte_perc, MSCV, HLR_perc
3	56950055	rs17825630	A	G	0.143695	1	1	1	0.9997	bloodcells_chr3.55770159.58658679	Haemoglobin, Platelet_count, Plateletcrit, PDW
3	72397279	rs9809116	G	A	0.407571	1	0.3875	0.9724	0.4258	bloodcells_chr3.71004751.72649093	RBC_count, Haemoglobin, Platelet_count, Plateletcrit, Monocyte_perc, HLR_perc
3	124303696	rs56407180	T	C	0.002097	1	1	1	NA	bloodcells_chr3.122583003.125177668	MCV, Platelet_count, Reticulocyte_perc, MSCV
3	124377326	rs56106611	G	T	0.015539	0.9543	0.1555	0.9794	0.4715	bloodcells_chr3.122583003.125177668	MCV, Platelet_count, PDW, Eosinophill_perc, MSCV
3	128203035	rs2713602	G	A	0.419763	0.9966	0.9592	NA	NA	bloodcells_chr3.127259109.130006204	WBC_count, Lymphocyte_perc, Monocyte_perc, Neutrophill_perc, Basophill_perc
3	128317997	rs6782812	A	G	0.10595	0.9613	0.7947	NA	0.1027	bloodcells_chr3.127259109.130006204	WBC_count, Lymphocyte_perc, Monocyte_perc, Neutrophill_perc, Eosinophill_perc, Basophill_perc, Reticulocyte_perc, HLR_perc
3	128322617	rs112097551	A	G	0.001294	1	0.5189	1	0.0905	bloodcells_chr3.127259109.130006204	RBC_count, MCV, PDW, Monocyte_perc, Eosinophill_perc, Basophill_perc
3	128349376	rs55683935	G	T	0.039523	0.9998	0.9999	1	0.9402	bloodcells_chr3.127259109.130006204	WBC_count, MCV, Monocyte_perc
3	128775892	rs147387328	A	G	0.002103	0.9999	0.9999	NA	NA	bloodcells_chr3.127259109.130006204	Platelet_count, Plateletcrit, PDW
3	132226100	rs79953286	G	A	0.057366	0.9989	0.9432	0.9594	0.003	bloodcells_chr3.131947995.132476100	WBC_count, RBC_count, Haemoglobin, MCV, RDW, HLR_perc
3	133373215	rs115955175	C	T	0.001096	0.9808	0.2168	NA	0.0917	bloodcells_chr3.132864305.133726769	RBC_count, MCV, RDW, MSCV
3	133476769	rs150854910	T	C	0.001285	1	1	1	0.9166	bloodcells_chr3.132864305.133726769	RBC_count, MCV, RDW, Reticulocyte_perc, MSCV, HLR_perc
3	133490334	rs6794370	C	A	0.193466	1	1	NA	0.0344	bloodcells_chr3.132864305.133726769	RBC_count, MCV, RDW, Reticulocyte_perc, MSCV, HLR_perc
3	141206800	rs9819371	T	C	0.064533	1	1	1	0.0977	bloodcells_chr3.140676562.142971608	WBC_count, Lymphocyte_perc, Neutrophill_perc, Basophill_perc
3	142188337	rs28910273	C	A	0.00782	0.984	0.9262	0.9886	NA	bloodcells_chr3.140676562.142971608	MCV, RDW, Reticulocyte_perc, MSCV, HLR_perc
3	150202023	rs80124810	T	C	0.030637	1	0.1581	NA	NA	bloodcells_chr3.149851349.150351349	Haemoglobin, PDW, Lymphocyte_perc, Monocyte_perc, Reticulocyte_perc, MSCV
3	168864550	rs1420476	A	T	0.042985	0.9856	0.0786	0.9969	NA	bloodcells_chr3.168362497.169739312	PDW, Basophill_perc
3	171338569	rs360408	A	T	0.437442	1	0.029	1	NA	bloodcells_chr3.171088569.172544500	Haemoglobin, MCV, RDW, PDW, Monocyte_perc, Reticulocyte_perc
3	171417570	rs143845082	A	G	0.004695	1	1	1	NA	bloodcells_chr3.171088569.172544500	RDW
3	171442535	rs149535568	A	C	0.002705	1	1	1	NA	bloodcells_chr3.171088569.172544500	MCV, RDW
3	172276979	rs231988	C	T	0.132808	0.9989	0.9778	1	NA	bloodcells_chr3.171088569.172544500	RDW, Monocyte_perc
3	172294500	rs79287178	A	G	0.031011	1	0.9862	1	NA	bloodcells_chr3.171088569.172544500	Haemoglobin, MCV, Platelet_count, Plateletcrit, Monocyte_perc, Reticulocyte_perc, MSCV, HLR_perc
3	184090242	rs78565404	T	C	0.053473	1	1	1	1	bloodcells_chr3.182267073.184340266	WBC_count, RBC_count, Platelet_count, Plateletcrit, PDW, Lymphocyte_perc, Neutrophill_perc, MSCV
3	184090266	rs6141	T	C	0.471303	1	1	1	0.0476	bloodcells_chr3.182267073.184340266	WBC_count, Platelet_count, Plateletcrit, PDW
3	184091102	rs572476245	G	T	0.008357	1	1	1	1	bloodcells_chr3.182267073.184340266	WBC_count, Platelet_count, Plateletcrit, PDW, MSCV
3	184091497	rs9870912	T	C	0.03664	0.9991	0.993	NA	NA	bloodcells_chr3.182267073.184340266	Platelet_count, Plateletcrit, PDW
3	184093040	rs34623301	A	G	0.214154	1	0.1011	NA	0.9947	bloodcells_chr3.182267073.184340266	WBC_count, Platelet_count, Plateletcrit, PDW
3	194506427	rs9823829	A	G	0.421284	0.9853	0.676	NA	0.1703	bloodcells_chr3.193870998.194931297	WBC_count, RBC_count, Haemoglobin, Platelet_count, Reticulocyte_perc, HLR_perc
3	195813757	rs58365266	T	C	0.217612	0.9996	0.9439	1	0.03	bloodcells_chr3.195218430.196768623	RBC_count, Haemoglobin, MCV, RDW, Reticulocyte_perc, MSCV, HLR_perc
3	195824225	rs2343851	A	T	0.109169	1	0.9894	0.9998	NA	bloodcells_chr3.195218430.196768623	RBC_count, MCV, RDW, Reticulocyte_perc, MSCV, HLR_perc
3	195854522	rs11712192	A	G	0.214049	1	1	1	0.3157	bloodcells_chr3.195218430.196768623	RBC_count, MCV, RDW, MSCV
4	6910335	rs62291089	G	C	0.194153	1	0.9418	1	0.361	bloodcells_chr4.6641455.7292349	Platelet_count, PDW
4	6919674	rs7668673	T	C	0.281734	1	0.8291	NA	NA	bloodcells_chr4.6641455.7292349	WBC_count, RBC_count, MCV, Lymphocyte_perc, Monocyte_perc, Neutrophill_perc, Eosinophill_perc, Reticulocyte_perc, MSCV, HLR_perc
4	15603069	rs1134634	C	G	0.414641	0.9999	0.9979	1	0.2609	bloodcells_chr4.15353069.15867658	RBC_count, MCV, RDW, MSCV
4	36312542	rs28530750	A	G	0.043388	0.9997	0.9978	1	NA	bloodcells_chr4.36062542.36562542	WBC_count, Lymphocyte_perc, Neutrophill_perc, Basophill_perc
4	38608380	rs150414227	C	G	0.003411	0.9958	0.0728	NA	NA	bloodcells_chr4.37855161.40224158	Platelet_count
4	38653773	rs58785573	T	A	0.411472	0.9889	0.0505	NA	NA	bloodcells_chr4.37855161.40224158	WBC_count, RBC_count, MCV, RDW, Platelet_count, PDW, Lymphocyte_perc, Neutrophill_perc, Eosinophill_perc, Basophill_perc, Reticulocyte_perc, MSCV, HLR_perc
4	48258328	rs150044798	T	C	0.016163	0.9828	NA	NA	NA	bloodcells_chr4.47862291.48362291
4	55408999	rs218265	C	T	0.154029	1	1	1	1	bloodcells_chr4.54796564.56047421	WBC_count, RBC_count, Haemoglobin, MCV, Platelet_count, Plateletcrit, PDW, Lymphocyte_perc, Monocyte_perc, Neutrophill_perc, Reticulocyte_perc, MSCV, HLR_perc
4	55437492	rs2703485	C	T	0.35756	0.9988	0.0895	0.9999	0.8344	bloodcells_chr4.54796564.56047421	WBC_count, RBC_count, MCV, Platelet_count, Plateletcrit, PDW, Reticulocyte_perc, MSCV, HLR_perc
4	55797421	rs146191009	G	A	0.002111	0.9992	0.9986	NA	NA	bloodcells_chr4.54796564.56047421	Platelet_count, Plateletcrit
4	77373079	rs2870238	T	C	0.495176	0.9994	0.9987	0.9846	0.3534	bloodcells_chr4.77123079.77623079	WBC_count, RBC_count, Haemoglobin, Platelet_count, Plateletcrit
4	100239319	rs1229984	C	T	0.022544	1	0.942	1	NA	bloodcells_chr4.99792242.100292242	RBC_count, MCV, MSCV
4	102751014	rs35978636	C	G	0.021233	1	NA	NA	0.0327	bloodcells_chr4.102416785.104158731	Plateletcrit
4	103188709	rs13107325	T	C	0.074626	1	0.9896	1	NA	bloodcells_chr4.102416785.104158731	WBC_count, RBC_count, Haemoglobin, Plateletcrit, PDW, Monocyte_perc, Eosinophill_perc, Reticulocyte_perc, HLR_perc
4	103449131	rs113473633	G	A	0.026445	0.9993	0.517	1	0.0015	bloodcells_chr4.102416785.104158731	WBC_count, Lymphocyte_perc, Neutrophill_perc, Eosinophill_perc
4	105806108	rs144317085	T	A	0.034017	0.9998	0.9659	0.9805	0.0025	bloodcells_chr4.105281101.106629808	WBC_count, RBC_count, MCV, RDW, Platelet_count, Plateletcrit, Lymphocyte_perc, Monocyte_perc, Neutrophill_perc, Basophill_perc, MSCV
4	110242896	rs535305978	C	T	0.007623	0.9907	0.596	NA	NA	bloodcells_chr4.109992896.110492896	RBC_count, MSCV
4	110638824	rs114816312	T	C	0.007876	0.9998	0.0763	0.9606	NA	bloodcells_chr4.110598794.111171374	RBC_count, RDW, Plateletcrit, MSCV
4	145026126	rs11735662	T	C	0.034543	1	0.9992	1	0.9998	bloodcells_chr4.143957790.146706189	WBC_count, RBC_count, MCV, Platelet_count, Plateletcrit, Neutrophill_perc, Reticulocyte_perc, MSCV, HLR_perc
4	145035851	rs149908820	T	C	0.004593	0.9631	0.8445	0.9626	0.8595	bloodcells_chr4.143957790.146706189	RDW, MSCV
4	146055117	rs11545157	C	T	0.112901	0.9665	0.9709	0.9601	0.1197	bloodcells_chr4.143957790.146706189	RBC_count, Haemoglobin, MCV, Reticulocyte_perc, MSCV, HLR_perc
5	1041187	rs77057252	A	G	0.121211	1	NA	NA	0.0014	bloodcells_chr5.11882.2008179	RDW
5	1041433	rs117893233	T	C	0.003905	1	1	1	NA	bloodcells_chr5.11882.2008179	RDW
5	1062639	rs188646618	A	G	0.010057	1	1	1	NA	bloodcells_chr5.11882.2008179	RDW
5	1063219	rs73731149	T	C	0.062429	0.9999	1	NA	NA	bloodcells_chr5.11882.2008179	RDW
5	1066400	rs182271072	G	A	0.012243	1	0.965	NA	NA	bloodcells_chr5.11882.2008179	RDW
5	1107428	rs4535497	A	C	0.428077	1	1	1	0.0172	bloodcells_chr5.11882.2008179	WBC_count, RBC_count, Haemoglobin, MCV, RDW, Plateletcrit, PDW, Lymphocyte_perc, Neutrophill_perc, Reticulocyte_perc, MSCV, HLR_perc
5	1285974	rs7705526	A	C	0.32602	1	0.9996	1	0.9872	bloodcells_chr5.11882.2008179	WBC_count, RBC_count, Haemoglobin, MCV, Platelet_count, Plateletcrit, PDW, Lymphocyte_perc, Monocyte_perc, Neutrophill_perc, Eosinophill_perc, MSCV
5	1287194	rs2853677	A	G	0.422825	1	1	1	0.9993	bloodcells_chr5.11882.2008179	WBC_count, RBC_count, MCV, RDW, Platelet_count, Plateletcrit, PDW, Lymphocyte_perc, Monocyte_perc, Neutrophill_perc, Eosinophill_perc, MSCV, HLR_perc
5	14610309	rs16903574	G	C	0.076867	0.9985	0.9959	NA	NA	bloodcells_chr5.14360309.14860309	Eosinophill_perc
5	35476470	rs186272630	T	G	0.002768	0.9819	0.9422	0.9997	NA	bloodcells_chr5.35226470.36403781	Monocyte_perc
5	35848563	rs7709291	C	G	0.413849	0.9658	NA	NA	NA	bloodcells_chr5.35226470.36403781	Eosinophill_perc, Basophill_perc
5	38917669	rs34324145	A	T	0.004611	0.9954	0.9498	0.9957	NA	bloodcells_chr5.38667669.39372983	RDW, PDW, Reticulocyte_perc, HLR_perc
5	52095943	rs114309882	A	G	0.022731	1	1	1	0.996	bloodcells_chr5.50824674.52640471	RDW, Reticulocyte_perc, HLR_perc
5	65916784	rs10940072	A	G	0.400632	0.9984	0.9949	1	0.3432	bloodcells_chr5.65666784.66541370	Platelet_count, Plateletcrit, PDW
5	70075443	rs368455916	A	G	0.150607	0.997	0.9993	NA	NA	bloodcells_chr5.69825443.70325443	WBC_count, RBC_count, Haemoglobin, Lymphocyte_perc, Monocyte_perc, Neutrophill_perc
5	72144005	rs34651	T	C	0.081506	1	1	1	0.9883	bloodcells_chr5.71495412.72670784	RBC_count, Haemoglobin, RDW, Platelet_count, Plateletcrit, PDW, Monocyte_perc, Eosinophill_perc, Reticulocyte_perc, MSCV
5	75461195	rs553035918	A	G	0.001875	0.9986	0.6478	NA	NA	bloodcells_chr5.74361230.77233194	MCV, Platelet_count, PDW, Reticulocyte_perc, HLR_perc
5	75906851	rs7722711	C	T	0.064405	1	0.0744	1	NA	bloodcells_chr5.74361230.77233194	WBC_count, Plateletcrit, Lymphocyte_perc
5	75960968	rs34968964	C	G	0.005996	1	1	1	1	bloodcells_chr5.74361230.77233194	Platelet_count, PDW, Reticulocyte_perc, HLR_perc
5	75964507	rs34950321	T	C	0.017973	1	1	1	1	bloodcells_chr5.74361230.77233194	RBC_count, Haemoglobin, Platelet_count, Lymphocyte_perc, Neutrophill_perc, Reticulocyte_perc, MSCV, HLR_perc
5	75996909	rs34592828	A	G	0.045435	1	1	1	1	bloodcells_chr5.74361230.77233194	RBC_count, Haemoglobin, MCV, Platelet_count, PDW, Monocyte_perc, Reticulocyte_perc, MSCV, HLR_perc
5	88180196	rs114694170	C	T	0.059307	1	1	1	1	bloodcells_chr5.86822058.89132668	RBC_count, Haemoglobin, MCV, Platelet_count, Plateletcrit, PDW, Monocyte_perc, MSCV
5	88338789	rs1158464	A	G	0.289004	0.9902	0.9768	0.9548	0.0071	bloodcells_chr5.86822058.89132668	Platelet_count, Plateletcrit, PDW
5	95163437	rs17462893	G	A	0.101232	1	1	1	0.9676	bloodcells_chr5.94916235.96525154	Reticulocyte_perc, HLR_perc
5	110401872	rs1837253	C	T	0.259937	1	1	1	0.9999	bloodcells_chr5.110154999.111554403	Neutrophill_perc, Eosinophill_perc
5	110566360	rs114378220	T	C	0.073657	0.9999	0.9951	0.9998	NA	bloodcells_chr5.110154999.111554403	Lymphocyte_perc, Neutrophill_perc
5	118591098	rs7356611	A	G	0.22391	0.9626	0.5174	NA	NA	bloodcells_chr5.118489748.118989748	WBC_count, RBC_count, MCV, Plateletcrit, MSCV
5	126091428	rs2271352	C	G	0.227898	0.9998	0.9989	1	0.9622	bloodcells_chr5.125586233.126341428	Basophill_perc
5	127418850	rs3812049	G	C	0.258748	1	1	0.9684	NA	bloodcells_chr5.126737061.128894598	WBC_count, RDW, Lymphocyte_perc, Neutrophill_perc, Eosinophill_perc, HLR_perc
5	131613900	rs184107732	A	T	0.001502	0.9998	0.9999	NA	NA	bloodcells_chr5.129040354.132694128	Neutrophill_perc, Eosinophill_perc
5	131803537	rs17622517	C	T	0.081577	0.9999	0.7525	NA	0.0827	bloodcells_chr5.129040354.132694128	WBC_count, Monocyte_perc, Eosinophill_perc
5	131808869	rs2548993	A	G	0.279026	0.9544	0.718	NA	NA	bloodcells_chr5.129040354.132694128	Lymphocyte_perc, Neutrophill_perc, Eosinophill_perc
5	154023222	rs59189695	A	G	0.195441	0.9533	NA	NA	0.0263	bloodcells_chr5.153770584.154603012	RBC_count, MCV, RDW, Reticulocyte_perc, HLR_perc
5	156687631	rs511133	A	G	0.084228	0.9955	NA	NA	NA	bloodcells_chr5.155505752.156730104	Platelet_count, Monocyte_perc
5	172194873	rs322351	T	C	0.467622	0.999	0.9696	NA	0.0287	bloodcells_chr5.171944873.172444873	RBC_count, MCV, RDW, Reticulocyte_perc, HLR_perc
5	173305432	rs359477	C	T	0.455146	0.9968	0.0195	0.9974	0.0022	bloodcells_chr5.172958633.173806933	RBC_count, MCV, RDW, Eosinophill_perc, Reticulocyte_perc, MSCV, HLR_perc
5	176980904	rs62398471	A	G	0.296007	0.9565	0.1676	NA	NA	bloodcells_chr5.176286408.177049992	Haemoglobin, MCV, Lymphocyte_perc, HLR_perc
6	396321	rs12203592	T	C	0.213487	1	0.9915	1	0.4468	bloodcells_chr6.63979.827820	WBC_count, Platelet_count, Lymphocyte_perc, Monocyte_perc
6	577820	rs9504361	G	A	0.448057	0.9998	1	1	0.0035	bloodcells_chr6.63979.827820	Haemoglobin, Monocyte_perc, Eosinophill_perc
6	7145584	rs606333	A	G	0.141882	0.9809	0.0594	NA	0.477	bloodcells_chr6.6432662.7970059	WBC_count, RBC_count, Haemoglobin, Monocyte_perc, Reticulocyte_perc, HLR_perc
6	7211818	rs1334576	A	G	0.425902	0.9961	0.096	NA	0.0037	bloodcells_chr6.6432662.7970059	RBC_count, Haemoglobin, Plateletcrit, Eosinophill_perc
6	16286061	rs146771786	A	C	0.001578	1	1	1	0.1352	bloodcells_chr6.15917517.17008425	RBC_count, Haemoglobin, MCV, RDW, Reticulocyte_perc, HLR_perc
6	21809195	rs73735248	T	C	0.158442	0.9935	0.0519	NA	0.478	bloodcells_chr6.21129611.23173951	WBC_count, MCV, Platelet_count, Plateletcrit, PDW, Neutrophill_perc, MSCV
6	22343592	rs113760175	A	G	0.069937	0.9995	0.9507	0.9996	0.5208	bloodcells_chr6.21129611.23173951	WBC_count, RBC_count, Haemoglobin, RDW, MSCV, HLR_perc
6	24978511	rs12193223	G	C	0.061274	1	1	NA	NA	bloodcells_chr6.24147110.25249254	RBC_count, Haemoglobin, MCV, RDW, Reticulocyte_perc, MSCV, HLR_perc
6	25244076	rs72828723	T	C	0.09175	1	1	NA	NA	bloodcells_chr6.24147110.25249254	RBC_count, Haemoglobin, MCV, RDW, Monocyte_perc, Reticulocyte_perc, MSCV, HLR_perc
6	36602027	rs747844459	T	C	0.001014	1	1	1	1	bloodcells_chr6.35815664.37868145	RBC_count, Haemoglobin, MCV, Plateletcrit, PDW, Lymphocyte_perc, Neutrophill_perc, MSCV, HLR_perc
6	37143133	rs35893164	G	A	0.009392	1	0.9999	1	0.2607	bloodcells_chr6.35815664.37868145	RBC_count, MCV, RDW, MSCV, HLR_perc
6	37156606	rs1224382	C	T	0.460535	0.9988	0.9752	NA	NA	bloodcells_chr6.35815664.37868145	WBC_count, RDW, Platelet_count, Plateletcrit, PDW
6	41166310	rs34346157	A	G	0.367746	0.9941	0.9352	NA	NA	bloodcells_chr6.40915819.41415819	PDW
6	41852616	rs1319012	A	T	0.073762	1	1	1	0.4166	bloodcells_chr6.41420608.42751162	RBC_count, MCV, RDW, MSCV, HLR_perc
6	41903798	rs33966734	A	C	0.013303	1	1	1	0.8703	bloodcells_chr6.41420608.42751162	RBC_count, MCV, RDW, MSCV
6	41906661	rs3218092	G	A	0.183656	0.9984	0.3004	0.9865	0.8636	bloodcells_chr6.41420608.42751162	RBC_count, Haemoglobin, MCV, RDW, Platelet_count, Plateletcrit, PDW, Eosinophill_perc, Reticulocyte_perc, MSCV, HLR_perc
6	41924998	rs112233623	T	C	0.009987	1	1	1	1	bloodcells_chr6.41420608.42751162	RBC_count, MCV, RDW, Reticulocyte_perc, MSCV, HLR_perc
6	41925159	rs9349205	A	G	0.251235	1	1	1	0.9987	bloodcells_chr6.41420608.42751162	WBC_count, RBC_count, Haemoglobin, MCV, RDW, Plateletcrit, PDW, Eosinophill_perc, Reticulocyte_perc, MSCV, HLR_perc
6	42197707	rs61612642	T	C	0.164438	1	1	1	NA	bloodcells_chr6.41420608.42751162	Lymphocyte_perc, Eosinophill_perc
6	42232509	rs61758087	C	T	0.012951	0.9942	0.1838	NA	NA	bloodcells_chr6.41420608.42751162	Lymphocyte_perc, Monocyte_perc, Eosinophill_perc
6	42861746	rs4714633	T	A	0.270274	0.9581	0.1041	1	NA	bloodcells_chr6.42771927.44841006	WBC_count, Platelet_count
6	43693094	rs11965885	T	G	0.416624	0.9904	0.0564	0.9893	NA	bloodcells_chr6.42771927.44841006	WBC_count, Haemoglobin, MCV, RDW, Platelet_count, Plateletcrit, Lymphocyte_perc, Neutrophill_perc
6	43716429	rs2396053	A	G	0.444648	0.9704	0.6835	NA	0.0028	bloodcells_chr6.42771927.44841006	WBC_count, RBC_count, Haemoglobin, Platelet_count
6	43868986	rs1539508	G	A	0.452801	0.9798	0.8448	1	NA	bloodcells_chr6.42771927.44841006	RBC_count, Haemoglobin, Platelet_count, Plateletcrit
6	43941137	rs17287978	C	T	0.048016	1	1	1	0.2976	bloodcells_chr6.42771927.44841006	WBC_count, RBC_count, Haemoglobin, MCV, Platelet_count, Plateletcrit
6	44030011	rs833805	G	A	0.115835	1	1	1	1	bloodcells_chr6.42771927.44841006	WBC_count, RBC_count, Haemoglobin, Platelet_count, Plateletcrit
6	44203319	rs62401155	A	G	0.287527	0.9956	0.9978	NA	0.0464	bloodcells_chr6.42771927.44841006	WBC_count, RBC_count, MCV, RDW, Platelet_count, PDW, Reticulocyte_perc, MSCV
6	44232074	rs730775	G	A	0.422725	0.9574	0.9968	0.9996	0.0744	bloodcells_chr6.42771927.44841006	Lymphocyte_perc, Monocyte_perc, Basophill_perc
6	48651208	rs560835450	A	C	0.001875	1	0.9999	NA	NA	bloodcells_chr6.48401208.48901208	Reticulocyte_perc, MSCV
6	49607111	rs188522023	T	C	0.001504	1	1	1	NA	bloodcells_chr6.49357111.50551338	PDW, Reticulocyte_perc, MSCV, HLR_perc
6	82463376	rs915125	T	C	0.277699	1	1	1	0.4067	bloodcells_chr6.82213376.82713376	Platelet_count, Plateletcrit, Lymphocyte_perc, Monocyte_perc, Neutrophill_perc, Basophill_perc
6	82476412	rs138446732	T	C	0.001801	0.9951	0.9991	1	NA	bloodcells_chr6.82213376.82713376	Lymphocyte_perc, Monocyte_perc, Neutrophill_perc
6	82501719	rs559377462	T	C	0.001085	1	0.9639	0.9999	NA	bloodcells_chr6.82213376.82713376	Monocyte_perc, Basophill_perc
6	107442431	rs12208103	T	C	0.374836	1	1	NA	0.8435	bloodcells_chr6.106405418.107692431	Lymphocyte_perc, Neutrophill_perc, Eosinophill_perc, Basophill_perc
6	110711025	rs6939019	A	G	0.496595	0.9658	0.9906	0.9985	NA	bloodcells_chr6.108676496.111012453	Platelet_count, PDW
6	132834518	rs3813356	T	C	0.45009	1	0.99	0.9832	NA	bloodcells_chr6.132584518.133084518	RDW, PDW, Reticulocyte_perc, MSCV, HLR_perc
6	135415208	rs2210366	A	G	0.254892	1	0.3168	0.9681	0.3786	bloodcells_chr6.134608499.136451954	RBC_count, Haemoglobin, MCV, RDW, Platelet_count, Plateletcrit, MSCV
6	135418635	rs7775698	T	C	0.262626	1	0.9949	0.9997	0.9487	bloodcells_chr6.134608499.136451954	WBC_count, RBC_count, Haemoglobin, MCV, RDW, Platelet_count, Plateletcrit, PDW, Lymphocyte_perc, Monocyte_perc, Neutrophill_perc, Eosinophill_perc, Basophill_perc, Reticulocyte_perc, MSCV, HLR_perc
6	138125829	rs9385808	T	C	0.138776	0.9887	0.6519	0.9894	NA	bloodcells_chr6.138012773.138512773	WBC_count, MCV, Platelet_count, Plateletcrit, PDW
6	139841653	rs607203	C	T	0.03724	0.9918	0.9857	0.9999	0.5927	bloodcells_chr6.139579666.141847368	RBC_count, MCV, RDW, Monocyte_perc, Basophill_perc, Reticulocyte_perc, MSCV, HLR_perc
6	144385777	rs149110519	T	C	0.035424	1	0.9997	1	0.9993	bloodcells_chr6.144135777.144924657	RBC_count, RDW, Lymphocyte_perc, Monocyte_perc, Neutrophill_perc, Eosinophill_perc, Basophill_perc
6	158422080	rs12202135	T	C	0.129855	0.9695	0.9892	NA	NA	bloodcells_chr6.157842638.158886092	PDW
6	164478388	rs381500	A	C	0.452064	0.9956	1	1	0.6723	bloodcells_chr6.163754148.164728388	RBC_count, Haemoglobin, MCV, Platelet_count, Plateletcrit, PDW, Eosinophill_perc, MSCV
6	170586082	rs2273215	A	G	0.460235	0.9995	0.0623	NA	NA	bloodcells_chr6.170336082.171049412	WBC_count, Platelet_count, Plateletcrit, Monocyte_perc
7	2071957	rs77523736	A	G	0.003217	0.9977	0.5978	NA	0.0078	bloodcells_chr7.394418.2142309	RBC_count, Haemoglobin, Platelet_count
7	2296552	rs144787122	G	A	0.003872	1	0.8659	0.9717	NA	bloodcells_chr7.2268689.3407702	RBC_count, Haemoglobin, Platelet_count
7	2560777	rs4632959	A	G	0.446654	1	0.9893	NA	0.0017	bloodcells_chr7.2268689.3407702	RBC_count, Haemoglobin, PDW
7	2669976	rs77100396	A	C	0.015555	1	1	1	NA	bloodcells_chr7.2268689.3407702	Plateletcrit, PDW
7	3157702	rs6955702	G	A	0.474384	1	0.9786	1	0.4356	bloodcells_chr7.2268689.3407702	WBC_count, Lymphocyte_perc, Neutrophill_perc, Eosinophill_perc
7	6502367	rs6796	C	T	0.27799	0.9992	0.9919	1	0.7271	bloodcells_chr7.4984362.7008938	RDW, Platelet_count, Plateletcrit, PDW, Lymphocyte_perc, Monocyte_perc, Neutrophill_perc
7	16699977	rs706027	T	A	0.380116	1	0.9654	0.999	0.2665	bloodcells_chr7.16449977.17265162	MCV, RDW, Platelet_count, PDW, Reticulocyte_perc, HLR_perc
7	28277107	rs2158799	G	C	0.391425	1	1	1	1	bloodcells_chr7.28027107.28974374	WBC_count, MCV, PDW, Lymphocyte_perc, Monocyte_perc, Neutrophill_perc, Eosinophill_perc, Reticulocyte_perc, MSCV
7	28724374	rs56388170	T	G	0.291137	1	1	1	1	bloodcells_chr7.28027107.28974374	WBC_count, Lymphocyte_perc, Monocyte_perc, Neutrophill_perc, Eosinophill_perc, Basophill_perc
7	28862660	rs79083008	T	C	0.119265	0.9711	NA	NA	NA	bloodcells_chr7.28027107.28974374	WBC_count, Platelet_count, Plateletcrit
7	33081514	rs4316067	G	A	0.298106	0.9999	0.9994	1	0.188	bloodcells_chr7.32231176.33591081	RBC_count, Haemoglobin, RDW, Reticulocyte_perc, MSCV
7	37457079	rs12534741	C	T	0.417303	0.9999	NA	NA	NA	bloodcells_chr7.37132465.37660782	Platelet_count, PDW
7	37457359	rs7808005	T	C	0.279901	1	0.0546	NA	NA	bloodcells_chr7.37132465.37660782	RBC_count, Haemoglobin, Platelet_count, Plateletcrit, PDW, Eosinophill_perc
7	50370254	rs149007767	T	C	0.164161	1	1	1	1	bloodcells_chr7.49420759.51132700	WBC_count, RDW, Plateletcrit, Lymphocyte_perc, Monocyte_perc, Neutrophill_perc, Eosinophill_perc, Basophill_perc
7	50427982	rs6592965	A	G	0.454628	1	1	1	1	bloodcells_chr7.49420759.51132700	RBC_count, Haemoglobin, MCV, Platelet_count, Plateletcrit, Reticulocyte_perc, MSCV, HLR_perc
7	50435617	rs11766800	T	A	0.322338	1	NA	NA	NA	bloodcells_chr7.49420759.51132700	Monocyte_perc, Neutrophill_perc
7	92408329	rs8	T	C	0.205258	0.9977	NA	1	0.9988	bloodcells_chr7.91281974.93230906	WBC_count, Lymphocyte_perc, Eosinophill_perc
7	92408370	rs445	T	C	0.094028	1	1	1	1	bloodcells_chr7.91281974.93230906	WBC_count, MCV, Platelet_count, Plateletcrit, Lymphocyte_perc, Neutrophill_perc, Eosinophill_perc, Basophill_perc, MSCV
7	100218631	rs41295942	T	C	0.030247	1	0.9998	1	0.0873	bloodcells_chr7.97615936.102353188	Haemoglobin, MCV, RDW, Plateletcrit, Reticulocyte_perc
7	100309180	rs143593369	G	A	0.007921	1	1	1	0.9807	bloodcells_chr7.97615936.102353188	WBC_count, RBC_count, Haemoglobin, MCV, Platelet_count, Plateletcrit
7	100314474	rs149823406	T	C	0.009352	1	1	1	1	bloodcells_chr7.97615936.102353188	WBC_count, RBC_count, Haemoglobin, Platelet_count, Plateletcrit
7	100319633	rs62483572	A	G	0.005502	0.9999	0.999	1	0.0163	bloodcells_chr7.97615936.102353188	RBC_count, Haemoglobin, MCV, Platelet_count, Plateletcrit, MSCV
7	101499930	rs139141690	A	G	0.00503	1	1	1	1	bloodcells_chr7.97615936.102353188	WBC_count, Plateletcrit, PDW, Eosinophill_perc, Reticulocyte_perc, HLR_perc
7	106372219	rs342293	G	C	0.460101	1	0.9943	1	0.9981	bloodcells_chr7.106122622.106623718	WBC_count, Haemoglobin, RDW, Platelet_count, Plateletcrit, PDW, Lymphocyte_perc, Neutrophill_perc, Basophill_perc
7	112782556	rs12705849	A	G	0.406956	0.9997	0.9969	1	NA	bloodcells_chr7.112532556.113032556	Monocyte_perc, Eosinophill_perc
7	116200092	rs9920	C	T	0.105918	1	0.8623	1	NA	bloodcells_chr7.115775072.116765781	WBC_count, RBC_count, Platelet_count, PDW, Lymphocyte_perc, Monocyte_perc, Neutrophill_perc, Eosinophill_perc, Reticulocyte_perc, HLR_perc
7	127015083	rs62621812	A	G	0.020549	1	1	0.9995	NA	bloodcells_chr7.126765083.127281917	RBC_count, Lymphocyte_perc, Neutrophill_perc, Reticulocyte_perc, HLR_perc
7	135346262	rs35150201	G	T	0.485164	0.9993	0.9744	0.9691	0.2275	bloodcells_chr7.133754041.135917802	RBC_count, MCV, Platelet_count, Plateletcrit, Lymphocyte_perc, Neutrophill_perc, Eosinophill_perc, Basophill_perc, MSCV
7	139875230	rs536864738	T	C	0.001592	0.9999	1	0.9994	NA	bloodcells_chr7.139606376.140492927	MCV, Platelet_count, Plateletcrit, MSCV
7	143081942	rs11772895	C	G	0.279473	1	1	1	0.6056	bloodcells_chr7.142831942.143661094	Lymphocyte_perc, Monocyte_perc, Basophill_perc
7	143086010	rs73154206	T	C	0.018475	0.9984	0.9089	NA	NA	bloodcells_chr7.142831942.143661094	PDW
7	150690176	rs3918226	T	C	0.081779	1	0.964	1	NA	bloodcells_chr7.149959636.151005173	WBC_count, Platelet_count, PDW
8	6879397	rs140526216	T	G	0.009323	0.9958	0.9573	NA	0.0078	bloodcells_chr8.6442909.7478577	Monocyte_perc, Basophill_perc
8	6880925	rs7826487	G	A	0.115411	1	1	1	0.007	bloodcells_chr8.6442909.7478577	Monocyte_perc, Neutrophill_perc, Basophill_perc, MSCV
8	6906925	rs13267464	T	C	0.397922	0.9708	0.3019	0.9636	0.0085	bloodcells_chr8.6442909.7478577	Monocyte_perc, Neutrophill_perc, Basophill_perc
8	8946163	rs4841097	A	G	0.222057	1	1	1	NA	bloodcells_chr8.7838230.12106583	PDW
8	9030160	rs3748136	A	G	0.211648	0.9996	0.9927	1	0.57	bloodcells_chr8.7838230.12106583	MCV, RDW, PDW, Reticulocyte_perc, HLR_perc
8	21767240	rs34215892	A	G	0.028814	0.9999	0.9986	1	0.0013	bloodcells_chr8.21513393.22099566	Lymphocyte_perc, Neutrophill_perc, Eosinophill_perc
8	22879734	rs4871844	C	T	0.342816	0.974	0.6517	0.9761	NA	bloodcells_chr8.22181684.23684335	Platelet_count, Plateletcrit, Monocyte_perc, MSCV
8	22957003	rs12545733	C	T	0.294231	0.9951	0.0421	NA	0.0179	bloodcells_chr8.22181684.23684335	WBC_count, RBC_count, Lymphocyte_perc, Monocyte_perc, Eosinophill_perc, Basophill_perc
8	23423669	rs2942194	G	A	0.282428	1	0.7287	0.9999	0.9357	bloodcells_chr8.22181684.23684335	RBC_count, MCV, RDW, Reticulocyte_perc, HLR_perc
8	41575677	rs142626656	A	G	0.001347	1	1	1	NA	bloodcells_chr8.40707809.44076321	RDW, Platelet_count, Plateletcrit, PDW, Lymphocyte_perc, Neutrophill_perc, Reticulocyte_perc, MSCV, HLR_perc
8	41577121	rs7823698	G	C	0.09387	1	1	0.9999	NA	bloodcells_chr8.40707809.44076321	Haemoglobin, RDW, Platelet_count, PDW, Reticulocyte_perc, MSCV, HLR_perc
8	41589736	rs149489081	G	T	0.011127	1	1	1	0.9999	bloodcells_chr8.40707809.44076321	Haemoglobin, MCV, RDW, Plateletcrit, Lymphocyte_perc, Neutrophill_perc, Reticulocyte_perc, MSCV, HLR_perc
8	41630447	rs4737010	A	G	0.227423	1	1	1	1	bloodcells_chr8.40707809.44076321	WBC_count, RBC_count, Haemoglobin, MCV, RDW, Plateletcrit, PDW, Lymphocyte_perc, Monocyte_perc, Neutrophill_perc, Reticulocyte_perc, MSCV, HLR_perc
8	41685814	rs12708213	C	A	0.491693	0.9646	NA	NA	NA	bloodcells_chr8.40707809.44076321	MSCV
8	48651633	rs45577137	G	A	0.044591	1	1	1	NA	bloodcells_chr8.46591266.49597629	RBC_count, Lymphocyte_perc, Monocyte_perc, Neutrophill_perc, Eosinophill_perc, Basophill_perc, HLR_perc
8	48885436	rs762679	A	T	0.146291	1	0.9998	1	0.0844	bloodcells_chr8.46591266.49597629	RBC_count, Haemoglobin, MCV, Eosinophill_perc, Basophill_perc, MSCV
8	79717337	rs117554445	C	A	0.009852	0.9621	0.312	0.9744	0.0115	bloodcells_chr8.78495172.79906989	WBC_count, Lymphocyte_perc, Monocyte_perc, Neutrophill_perc
8	96194737	rs10956941	G	T	0.245706	0.9974	0.95	0.9505	NA	bloodcells_chr8.95568634.96322196	PDW
8	100922765	rs117561980	G	A	0.04416	0.956	0.1314	NA	NA	bloodcells_chr8.100916902.101416902	WBC_count, RBC_count, MCV, Platelet_count, MSCV
8	106581528	rs6993770	T	A	0.284631	1	1	1	0.9972	bloodcells_chr8.105278991.106831528	WBC_count, RBC_count, Haemoglobin, Platelet_count, Plateletcrit, PDW, Lymphocyte_perc, Neutrophill_perc, Basophill_perc
8	126500031	rs28601761	G	C	0.419886	1	1	0.9712	0.257	bloodcells_chr8.126177503.126869477	RBC_count, Haemoglobin, MCV, RDW, Platelet_count, PDW, Lymphocyte_perc, Neutrophill_perc, Eosinophill_perc, Reticulocyte_perc, HLR_perc
8	130599247	rs7840212	T	C	0.334243	1	1	NA	0.0887	bloodcells_chr8.130291447.131581073	WBC_count, RBC_count, MCV, Platelet_count, Plateletcrit, PDW, Lymphocyte_perc, Monocyte_perc, Eosinophill_perc, Basophill_perc, MSCV
8	130604563	rs13277237	A	G	0.433141	0.9541	0.5922	NA	0.1299	bloodcells_chr8.130291447.131581073	WBC_count, RBC_count, Haemoglobin, MCV, PDW, Lymphocyte_perc, Monocyte_perc, Neutrophill_perc, Eosinophill_perc, Basophill_perc, MSCV
8	130641322	rs146950370	T	C	0.006306	0.9999	0.9999	0.9999	0.5494	bloodcells_chr8.130291447.131581073	Monocyte_perc
8	130696137	rs6993442	C	G	0.165763	1	0.9972	1	0.3233	bloodcells_chr8.130291447.131581073	WBC_count, Lymphocyte_perc, Monocyte_perc, Neutrophill_perc, Eosinophill_perc, Basophill_perc
8	130696145	rs74865311	G	C	0.036172	1	1	1	NA	bloodcells_chr8.130291447.131581073	WBC_count, Lymphocyte_perc, Monocyte_perc, Neutrophill_perc, Eosinophill_perc
8	130699861	rs4236746	G	A	0.025442	0.998	1	1	NA	bloodcells_chr8.130291447.131581073	Eosinophill_perc
8	142307022	rs76942920	T	C	0.045395	0.9815	NA	NA	0.0122	bloodcells_chr8.141324277.142587790	WBC_count, Haemoglobin, Plateletcrit
8	145158607	rs34173062	A	G	0.071597	1	1	1	0.4408	bloodcells_chr8.144438736.145420353	PDW, Monocyte_perc, Neutrophill_perc, Eosinophill_perc
9	192846	9:192846_A_T	T	A	0.402047	0.9697	0.01	NA	NA	bloodcells_chr9.10469.884233	Platelet_count, PDW, Reticulocyte_perc, MSCV
9	273160	rs540909	C	T	0.245395	1	1	NA	0.8003	bloodcells_chr9.10469.884233	MCV, RDW, Platelet_count, PDW, Monocyte_perc, Neutrophill_perc, MSCV
9	293360	rs943628	T	G	0.265528	1	NA	NA	NA	bloodcells_chr9.10469.884233	Platelet_count
9	327535	rs10758079	G	C	0.439669	1	NA	NA	0.0022	bloodcells_chr9.10469.884233	Platelet_count, PDW
9	334337	rs10970979	G	A	0.306135	1	1	1	0.004	bloodcells_chr9.10469.884233	Platelet_count, PDW, Monocyte_perc
9	420579	rs116920018	G	A	0.004581	1	0.9993	1	NA	bloodcells_chr9.10469.884233	Platelet_count, PDW
9	2622134	rs34881325	T	C	0.377565	0.9871	0.6426	NA	NA	bloodcells_chr9.2372134.2872278	WBC_count, RBC_count, Haemoglobin, MCV, RDW, Platelet_count, Plateletcrit, PDW, Lymphocyte_perc, Neutrophill_perc
9	4118111	rs6415788	T	G	0.397572	0.9998	0.9997	1	0.9422	bloodcells_chr9.3868111.4368111	WBC_count, RBC_count, Haemoglobin, Platelet_count, Plateletcrit
9	4763368	rs409950	A	C	0.185761	1	1	1	1	bloodcells_chr9.4427630.7307909	WBC_count, RBC_count, MCV, RDW, Platelet_count, Plateletcrit, Lymphocyte_perc, Monocyte_perc, Neutrophill_perc, MSCV
9	4763491	rs12005199	A	G	0.313038	1	1	1	1	bloodcells_chr9.4427630.7307909	WBC_count, RBC_count, MCV, RDW, Platelet_count, Plateletcrit, Lymphocyte_perc, Monocyte_perc, Neutrophill_perc, Eosinophill_perc, Reticulocyte_perc, MSCV
9	4840380	rs10974808	G	A	0.146879	1	1	1	0.599	bloodcells_chr9.4427630.7307909	Platelet_count, Plateletcrit, PDW, Reticulocyte_perc, MSCV, HLR_perc
9	4852599	rs10758656	G	A	0.210675	0.9815	0.3217	NA	0.3419	bloodcells_chr9.4427630.7307909	RBC_count, MCV, RDW, Platelet_count, Plateletcrit, PDW, Reticulocyte_perc, MSCV, HLR_perc
9	4984530	rs1887428	C	G	0.37493	1	0.0988	1	0.0858	bloodcells_chr9.4427630.7307909	WBC_count, RBC_count, MCV, Plateletcrit, PDW, Lymphocyte_perc, Monocyte_perc, Neutrophill_perc, Eosinophill_perc, MSCV, HLR_perc
9	5081828	rs150221602	C	G	0.001022	1	1	1	NA	bloodcells_chr9.4427630.7307909	RBC_count, Haemoglobin, MCV, Platelet_count, Plateletcrit, Lymphocyte_perc, Neutrophill_perc, Eosinophill_perc, MSCV
9	5126343	rs41316003	A	G	0.005729	1	1	1	NA	bloodcells_chr9.4427630.7307909	Platelet_count, Plateletcrit, PDW
9	13976285	rs17278406	A	G	0.300205	0.9765	0.9814	1	0.6054	bloodcells_chr9.13726285.14226285	RBC_count, Haemoglobin, Platelet_count, Plateletcrit
9	32418353	rs41305321	T	C	0.001305	0.9908	0.9794	0.9966	0.0913	bloodcells_chr9.32187249.32700187	WBC_count, RBC_count, Haemoglobin, MCV, Platelet_count, Plateletcrit
9	91566754	rs10867145	T	G	0.31286	0.9717	0.1642	NA	0.3907	bloodcells_chr9.90692041.91755634	WBC_count, RBC_count, Haemoglobin, Platelet_count, Plateletcrit, Monocyte_perc, Neutrophill_perc
9	92011310	rs28442273	C	T	0.372791	0.9813	0.9553	NA	NA	bloodcells_chr9.91761310.92263419	Haemoglobin, MCV, Reticulocyte_perc, MSCV, HLR_perc
9	92041530	rs72748988	T	G	0.027982	0.9959	0.1661	NA	NA	bloodcells_chr9.91761310.92263419	RDW, Platelet_count, Plateletcrit, Lymphocyte_perc, Monocyte_perc, Neutrophill_perc, Reticulocyte_perc, MSCV
9	99192919	rs10820606	C	A	0.22865	1	1	1	0.9968	bloodcells_chr9.98942919.101043707	Platelet_count, Plateletcrit, PDW, Eosinophill_perc, Reticulocyte_perc, MSCV
9	110913154	rs634454	G	T	0.211324	1	0.9371	1	NA	bloodcells_chr9.110281385.111163154	MCV, RDW, Platelet_count, Plateletcrit, PDW, Reticulocyte_perc, MSCV, HLR_perc
9	113312231	rs61751937	C	G	0.029065	1	1	1	NA	bloodcells_chr9.113062231.115162752	WBC_count, Platelet_count, PDW, Reticulocyte_perc, HLR_perc
9	113912553	rs10980797	G	A	0.489403	0.9753	0.8853	1	0.9985	bloodcells_chr9.113062231.115162752	WBC_count, Monocyte_perc, Neutrophill_perc
9	114663385	rs148125759	C	T	0.013126	0.9999	0.9985	0.9997	NA	bloodcells_chr9.113062231.115162752	RBC_count, MCV, RDW
9	114886569	rs146879704	T	C	0.003408	1	0.1016	NA	NA	bloodcells_chr9.113062231.115162752	RBC_count, Haemoglobin, RDW, Lymphocyte_perc, Eosinophill_perc, Reticulocyte_perc
9	115914583	rs147707926	T	C	0.019475	0.9999	0.9779	0.9999	0.537	bloodcells_chr9.115664583.116606529	RBC_count, MCV, RDW, Monocyte_perc, Basophill_perc, MSCV
9	130284652	rs2251551	G	C	0.408488	0.9815	0.7349	NA	NA	bloodcells_chr9.130034652.132115027	WBC_count, Haemoglobin, MCV, Platelet_count, Plateletcrit, PDW
9	130607359	rs41492548	A	G	0.235577	0.9975	0.0714	NA	NA	bloodcells_chr9.130034652.132115027	WBC_count, Haemoglobin, MCV, Lymphocyte_perc, Monocyte_perc, Neutrophill_perc
9	131483551	rs11539209	A	T	0.07946	0.9974	NA	NA	NA	bloodcells_chr9.130034652.132115027	Plateletcrit, Monocyte_perc, Eosinophill_perc
9	135851384	rs10121513	G	A	0.274665	0.988	NA	NA	NA	bloodcells_chr9.135017816.137450887	RBC_count, MCV, Plateletcrit, PDW, MSCV
9	135860412	rs73660574	A	G	0.041755	1	1	1	0.9851	bloodcells_chr9.135017816.137450887	WBC_count, RBC_count, MCV, RDW, Monocyte_perc, Eosinophill_perc, MSCV, HLR_perc
9	135864436	rs60757417	G	C	0.060197	1	0.9918	1	0.9979	bloodcells_chr9.135017816.137450887	WBC_count, Haemoglobin, MCV, RDW, Platelet_count, Plateletcrit, PDW, Reticulocyte_perc, MSCV, HLR_perc
9	135864513	rs150813342	T	C	0.008194	1	1	1	1	bloodcells_chr9.135017816.137450887	WBC_count, Haemoglobin, MCV, RDW, Platelet_count, Plateletcrit, PDW, Lymphocyte_perc, Neutrophill_perc, Eosinophill_perc, Reticulocyte_perc, HLR_perc
9	135874752	rs550065584	A	G	0.001708	1	1	1	NA	bloodcells_chr9.135017816.137450887	Basophill_perc
9	140100317	9:140100317_C_G	G	C	0.131167	1	0.9996	1	NA	bloodcells_chr9.139588690.140466247	RBC_count, MCV, RDW, Plateletcrit, PDW, Lymphocyte_perc, Monocyte_perc, Neutrophill_perc, Eosinophill_perc, Reticulocyte_perc, MSCV, HLR_perc
10	3886904	rs61828723	G	A	0.077994	1	1	1	1	bloodcells_chr10.3457315.4385575	RBC_count, MCV, MSCV
10	6094697	rs61839660	T	C	0.098863	1	0.9954	0.9996	0.0284	bloodcells_chr10.5843139.6352757	Lymphocyte_perc, Neutrophill_perc, Eosinophill_perc
10	8101427	rs3781094	C	A	0.331265	0.9641	NA	NA	NA	bloodcells_chr10.7845340.10287366	RBC_count, Haemoglobin, RDW, Lymphocyte_perc, Neutrophill_perc, Eosinophill_perc
10	9032555	rs72782676	G	C	0.007017	1	0.9983	1	0.6781	bloodcells_chr10.7845340.10287366	Eosinophill_perc
10	11836092	rs118033845	A	G	0.035136	0.9977	0.6181	0.9735	0.1134	bloodcells_chr10.11654834.12154834	Platelet_count
10	18154100	rs548129723	A	G	0.169218	0.9827	0.2432	NA	NA	bloodcells_chr10.18019875.18519875	WBC_count, Eosinophill_perc
10	24858390	rs4332427	G	A	0.24669	1	1	1	NA	bloodcells_chr10.24608390.25795499	Haemoglobin, MCV, RDW, Lymphocyte_perc, Neutrophill_perc, MSCV, HLR_perc
10	26792144	rs113442503	A	G	0.005163	0.9947	NA	0.9687	NA	bloodcells_chr10.26447294.26992546	WBC_count, Neutrophill_perc
10	47541708	rs74622866	A	G	0.03858	1	0.7651	NA	NA	bloodcells_chr10.47291708.47853424	RBC_count, MCV, Reticulocyte_perc, HLR_perc
10	47619129	rs532201306	T	C	0.004477	0.9991	0.0953	NA	NA	bloodcells_chr10.47291708.47853424	RDW, HLR_perc
10	51533289	rs113749034	A	G	0.020315	0.9945	0.6407	NA	NA	bloodcells_chr10.51315548.51838890	MCV, RDW, Reticulocyte_perc, HLR_perc
10	51591450	rs112772467	T	C	0.009173	0.9854	0.6731	NA	NA	bloodcells_chr10.51315548.51838890	RBC_count, MCV, RDW, MSCV
10	65027610	rs10761731	T	A	0.417714	0.9885	0.4919	1	NA	bloodcells_chr10.64146916.65980204	WBC_count, RBC_count, Haemoglobin, RDW, Platelet_count, Plateletcrit, PDW, Lymphocyte_perc, Monocyte_perc, Neutrophill_perc, Eosinophill_perc, Basophill_perc, Reticulocyte_perc, MSCV, HLR_perc
10	71001110	rs7918272	G	C	0.487451	1	1	NA	0.0323	bloodcells_chr10.70558661.71344504	Haemoglobin, MCV, Reticulocyte_perc, MSCV
10	71094504	rs17476364	C	T	0.110028	1	1	1	0.9999	bloodcells_chr10.70558661.71344504	RBC_count, Haemoglobin, MCV, RDW, Platelet_count, Plateletcrit, PDW, Lymphocyte_perc, Monocyte_perc, Neutrophill_perc, Basophill_perc, Reticulocyte_perc, MSCV, HLR_perc
10	73508791	rs748113	C	T	0.435678	1	0.9999	1	1	bloodcells_chr10.72855532.73818406	WBC_count, RDW, Lymphocyte_perc, Monocyte_perc, Neutrophill_perc, Eosinophill_perc
10	77254223	rs72807485	A	G	0.041087	0.9878	0.9978	NA	NA	bloodcells_chr10.77004223.77504223	Basophill_perc
10	80938499	rs16937003	A	G	0.019878	0.9789	0.8875	NA	NA	bloodcells_chr10.80537846.81414146	PDW
10	81164146	rs116052829	T	C	0.103398	1	1	1	NA	bloodcells_chr10.80537846.81414146	WBC_count, Platelet_count, Plateletcrit, PDW
10	97053775	rs1328599	T	G	0.076118	0.9908	0.9683	0.9976	0.9982	bloodcells_chr10.95746336.97374665	Platelet_count, PDW
10	97057370	rs75522380	T	C	0.006068	0.9988	NA	1	0.742	bloodcells_chr10.95746336.97374665	Platelet_count, PDW
10	101295456	rs151053941	G	T	0.008573	0.9829	0.9999	1	NA	bloodcells_chr10.101021982.102354521	MCV, PDW, Lymphocyte_perc, Neutrophill_perc, Reticulocyte_perc, MSCV
10	102075479	rs603424	A	G	0.168903	1	0.9835	1	1	bloodcells_chr10.101021982.102354521	WBC_count, RDW, Platelet_count, Plateletcrit, Neutrophill_perc, Eosinophill_perc, Basophill_perc
10	102893840	rs12415670	A	G	0.160311	0.9756	0.4385	NA	NA	bloodcells_chr10.102643840.105894473	RBC_count, MCV, Plateletcrit, PDW, Monocyte_perc, Reticulocyte_perc, MSCV, HLR_perc
10	114154752	rs146605626	A	G	0.02664	1	0.1405	1	1	bloodcells_chr10.113700418.114943230	Platelet_count
10	115348046	rs7080536	A	G	0.043757	0.9696	0.9968	1	NA	bloodcells_chr10.115098046.116377780	Eosinophill_perc
10	121010256	rs10886430	G	A	0.126855	1	1	1	0.9998	bloodcells_chr10.120619807.121299819	Platelet_count, PDW
11	226757	rs12419995	T	A	0.368961	0.9974	0.9715	0.9995	NA	bloodcells_chr11.102905.577334	RDW, Platelet_count, Lymphocyte_perc, Neutrophill_perc, Reticulocyte_perc, MSCV
11	308065	rs9704108	C	T	0.075165	1	1	1	0.0767	bloodcells_chr11.102905.577334	Platelet_count, Plateletcrit, PDW, Lymphocyte_perc, Eosinophill_perc
11	308314	rs14408	C	T	0.365157	0.9995	0.8692	1	0.3399	bloodcells_chr11.102905.577334	WBC_count, RBC_count, Haemoglobin, MCV, Lymphocyte_perc, Monocyte_perc, Neutrophill_perc, Eosinophill_perc, MSCV
11	408174	rs117739035	T	G	0.036409	0.9543	0.1603	NA	NA	bloodcells_chr11.102905.577334	PDW, Lymphocyte_perc, Monocyte_perc, Neutrophill_perc, Eosinophill_perc
11	1874221	rs907612	T	C	0.380195	1	1	1	0.9643	bloodcells_chr11.1624221.3205929	WBC_count, RBC_count, Haemoglobin, PDW, Monocyte_perc, Neutrophill_perc, Eosinophill_perc, HLR_perc
11	2325427	rs61744929	C	T	0.019277	1	0.9994	1	NA	bloodcells_chr11.1624221.3205929	WBC_count, RBC_count, Haemoglobin, RDW, Lymphocyte_perc, Neutrophill_perc, Eosinophill_perc, Reticulocyte_perc, HLR_perc
11	2709019	rs231353	G	A	0.347236	0.9697	0.6072	0.9995	NA	bloodcells_chr11.1624221.3205929	Platelet_count, Plateletcrit
11	2799679	rs2237884	C	T	0.262075	0.991	0.0749	NA	NA	bloodcells_chr11.1624221.3205929	RBC_count, MCV, Platelet_count, Plateletcrit, Lymphocyte_perc, Neutrophill_perc
11	5248852	rs35755129	G	A	0.415282	0.9998	0.997	NA	NA	bloodcells_chr11.5044145.5951074	RDW
11	5701074	rs11601507	A	C	0.067572	1	0.9999	1	1	bloodcells_chr11.5044145.5951074	Platelet_count
11	10353717	rs7111987	A	G	0.355643	0.9927	NA	NA	NA	bloodcells_chr11.9488606.10919228	WBC_count, RBC_count, Haemoglobin, Plateletcrit
11	10508903	rs117706710	T	G	0.0093	0.9971	0.9998	1	0.0412	bloodcells_chr11.9488606.10919228	RBC_count, Haemoglobin, Reticulocyte_perc, HLR_perc
11	30754837	rs55733296	A	G	0.037981	0.9891	0.9942	NA	0.7724	bloodcells_chr11.30518678.31674823	WBC_count, RBC_count, Haemoglobin, MCV, Platelet_count, Plateletcrit
11	57146225	rs34108746	G	A	0.077663	0.9973	0.8582	0.9865	0.0642	bloodcells_chr11.56136644.58547726	Eosinophill_perc
11	61809694	rs12277563	C	T	0.451066	0.9846	0.9768	0.9988	NA	bloodcells_chr11.61299458.62104361	MCV, RDW
11	62068580	rs79893561	C	T	0.073897	0.9571	0.9489	NA	NA	bloodcells_chr11.61299458.62104361	Lymphocyte_perc, Neutrophill_perc
11	65351364	rs10160596	A	G	0.266063	1	0.9981	1	0.0233	bloodcells_chr11.63608227.67817936	RBC_count, MCV, RDW, Platelet_count, Plateletcrit, PDW, Reticulocyte_perc, HLR_perc
11	65405600	rs2306363	T	G	0.206832	1	NA	1	NA	bloodcells_chr11.63608227.67817936	RBC_count, MCV, RDW, Platelet_count, Plateletcrit, PDW, Lymphocyte_perc, Monocyte_perc, Reticulocyte_perc, MSCV, HLR_perc
11	68562328	rs2229738	T	C	0.066262	0.9989	0.963	NA	0.0044	bloodcells_chr11.67984365.69214574	RBC_count, MCV, Platelet_count, Plateletcrit, MSCV
11	68964574	rs11602052	G	C	0.482401	0.999	0.9974	0.9917	NA	bloodcells_chr11.67984365.69214574	WBC_count, Platelet_count, Plateletcrit, Monocyte_perc
11	72945341	rs2511241	T	C	0.071879	1	1	1	NA	bloodcells_chr11.72338020.73760325	PDW, Basophill_perc
11	72946140	rs3741156	C	G	0.239409	1	0.9984	1	0.3739	bloodcells_chr11.72338020.73760325	Plateletcrit, PDW, Eosinophill_perc, Basophill_perc
11	72946279	rs74472890	C	T	0.049263	0.9851	0.941	0.9759	0.6861	bloodcells_chr11.72338020.73760325	Monocyte_perc, Basophill_perc
11	74140876	rs145315448	T	C	0.026128	0.9969	0.9761	NA	NA	bloodcells_chr11.73890876.74390876	Monocyte_perc, Basophill_perc
11	94886632	rs496321	C	T	0.386145	0.9999	0.9998	1	0.993	bloodcells_chr11.94605933.95887416	RBC_count, MCV, RDW, MSCV
11	95308854	rs11021221	A	T	0.170643	0.9933	0.9857	0.9994	NA	bloodcells_chr11.94605933.95887416	Haemoglobin, MCV, RDW, Reticulocyte_perc, HLR_perc
11	95795807	rs12800440	T	C	0.235255	0.9999	0.4517	0.998	NA	bloodcells_chr11.94605933.95887416	RBC_count, Haemoglobin, Platelet_count
11	113745608	rs4288784	G	C	0.076558	0.9858	0.0574	NA	NA	bloodcells_chr11.113352139.114241812	Platelet_count, Plateletcrit, Lymphocyte_perc, Neutrophill_perc, Eosinophill_perc
11	113953622	rs73000929	A	G	0.037356	1	1	1	1	bloodcells_chr11.113352139.114241812	Platelet_count, Plateletcrit, Eosinophill_perc
11	113957880	rs2606724	A	G	0.456884	0.9931	0.9099	NA	0.297	bloodcells_chr11.113352139.114241812	WBC_count, MCV, Lymphocyte_perc, Monocyte_perc, Neutrophill_perc, Basophill_perc
11	116648917	rs964184	C	G	0.132232	1	1	1	0.9601	bloodcells_chr11.116398917.117517884	MCV, RDW, Platelet_count, Plateletcrit, PDW, Monocyte_perc, Eosinophill_perc, Basophill_perc, Reticulocyte_perc, MSCV, HLR_perc
11	118081270	rs143034248	T	C	0.00528	1	0.9997	1	0.9798	bloodcells_chr11.117831270.119380689	WBC_count, PDW, Lymphocyte_perc, Neutrophill_perc
11	119064394	rs11217175	T	C	0.17417	0.9989	0.9998	1	0.0916	bloodcells_chr11.117831270.119380689	Platelet_count, Plateletcrit, Monocyte_perc
11	119153510	rs73003093	T	C	0.014708	0.9986	0.1781	NA	NA	bloodcells_chr11.117831270.119380689	RBC_count, MCV, Platelet_count, Plateletcrit, Monocyte_perc, Eosinophill_perc, MSCV
11	126224448	rs7937122	G	C	0.394089	1	0.9735	NA	0.0213	bloodcells_chr11.125834496.126539368	Platelet_count, Plateletcrit, PDW
11	126285301	rs7949566	A	G	0.423183	0.9967	0.43	1	0.9815	bloodcells_chr11.125834496.126539368	Platelet_count, Plateletcrit, PDW
11	128328913	rs8705	A	G	0.318106	0.9755	0.0758	1	0.8821	bloodcells_chr11.127698562.128852827	WBC_count, Platelet_count, Plateletcrit, PDW, MSCV
12	740009	rs34038797	G	C	0.480769	1	1	0.9999	0.4472	bloodcells_chr12.477508.990961	WBC_count, Platelet_count, Plateletcrit, PDW, Lymphocyte_perc, Monocyte_perc, Neutrophill_perc, Basophill_perc
12	2277259	rs76370001	T	C	0.047518	0.9612	0.1226	NA	NA	bloodcells_chr12.2261023.3485839	Plateletcrit, PDW
12	4318723	rs12820863	T	C	0.351222	0.9992	1	1	NA	bloodcells_chr12.3821901.4584308	WBC_count, Monocyte_perc, Eosinophill_perc
12	4384844	rs76895963	G	T	0.020676	0.9821	0.9748	NA	0.7355	bloodcells_chr12.3821901.4584308	RBC_count, Haemoglobin, MCV, Platelet_count, Plateletcrit, Neutrophill_perc, MSCV
12	6128443	rs216311	C	T	0.391514	0.9841	0.901	NA	0.6956	bloodcells_chr12.6005425.7537886	Platelet_count
12	6493351	rs10849448	G	A	0.245937	1	1	1	0.9978	bloodcells_chr12.6005425.7537886	MCV, Platelet_count, Plateletcrit, PDW, Lymphocyte_perc, Monocyte_perc, Eosinophill_perc, Reticulocyte_perc, MSCV, HLR_perc
12	7287886	rs6488452	C	A	0.184949	0.9549	0.9762	NA	NA	bloodcells_chr12.6005425.7537886	RBC_count, Haemoglobin, Platelet_count, Plateletcrit, Reticulocyte_perc, HLR_perc
12	9082581	rs4883201	G	A	0.102293	0.989	NA	NA	NA	bloodcells_chr12.8692268.9324259	MCV, Platelet_count, Plateletcrit, PDW, Lymphocyte_perc, Neutrophill_perc, Eosinophill_perc
12	12521151	rs61923561	A	C	0.013355	0.9998	1	1	0.9655	bloodcells_chr12.12271151.13298304	Lymphocyte_perc, Neutrophill_perc
12	22610292	rs76639840	C	G	0.005711	1	1	1	NA	bloodcells_chr12.22360292.22860292	WBC_count, RDW, Platelet_count, Plateletcrit, PDW, Reticulocyte_perc, HLR_perc
12	48143315	rs145878042	G	A	0.011139	0.9847	0.1288	NA	NA	bloodcells_chr12.47929478.50181730	RDW, Plateletcrit, PDW
12	48212719	rs73109811	T	C	0.19775	0.9995	0.9463	NA	0.0343	bloodcells_chr12.47929478.50181730	Platelet_count, Plateletcrit, PDW, Lymphocyte_perc
12	48213720	rs113736796	G	C	0.039161	1	1	1	1	bloodcells_chr12.47929478.50181730	Platelet_count, Plateletcrit, PDW, Lymphocyte_perc, Monocyte_perc, Neutrophill_perc
12	48213942	rs11168254	T	G	0.053746	1	1	0.9999	0.01	bloodcells_chr12.47929478.50181730	WBC_count, RBC_count, MCV, Platelet_count, Plateletcrit, PDW, Monocyte_perc, MSCV
12	48512285	rs4760682	A	C	0.18781	1	1	1	0.6434	bloodcells_chr12.47929478.50181730	RBC_count, Haemoglobin, MCV, Platelet_count, HLR_perc
12	49662391	rs7958679	T	C	0.073566	0.9995	0.9998	0.9999	0.8704	bloodcells_chr12.47929478.50181730	Platelet_count, Plateletcrit, PDW, Reticulocyte_perc, HLR_perc
12	52305786	rs1700159	T	C	0.22836	1	0.9993	1	0.0504	bloodcells_chr12.52055786.52732028	WBC_count, Platelet_count, Plateletcrit
12	54685880	rs35979828	T	C	0.068666	1	1	1	1	bloodcells_chr12.53058095.55375374	RBC_count, MCV, RDW, Platelet_count, PDW, Monocyte_perc, Neutrophill_perc, Eosinophill_perc, Basophill_perc, Reticulocyte_perc, MSCV
12	54712308	rs10876550	A	G	0.441736	0.9962	0.9447	NA	0.1755	bloodcells_chr12.53058095.55375374	RBC_count, Haemoglobin, Platelet_count, PDW, Lymphocyte_perc, Neutrophill_perc, Eosinophill_perc, Reticulocyte_perc, MSCV, HLR_perc
12	57146069	rs2277339	G	T	0.103291	1	1	1	0.9526	bloodcells_chr12.56146768.58504015	WBC_count, RBC_count, MCV, RDW, Platelet_count, Plateletcrit, PDW, Lymphocyte_perc, Monocyte_perc, Neutrophill_perc, MSCV
12	65005079	rs1716505	G	C	0.315771	1	NA	1	1	bloodcells_chr12.64486636.65511523	WBC_count, Platelet_count
12	69744014	rs1800973	A	C	0.061469	1	0.9997	1	0.9816	bloodcells_chr12.69482105.70252952	WBC_count, Platelet_count, Lymphocyte_perc, Monocyte_perc, Eosinophill_perc, Basophill_perc
12	101873240	rs17041439	C	A	0.055461	1	0.9873	1	NA	bloodcells_chr12.101623240.102142666	WBC_count, Platelet_count, Plateletcrit, PDW, Reticulocyte_perc, HLR_perc
12	111565427	rs768530217	C	G	0.001024	0.9695	1	NA	NA	bloodcells_chr12.108470446.113450293	WBC_count, Platelet_count, Plateletcrit
12	111844956	rs540639423	T	C	0.008607	0.9788	0.7147	0.9965	0.0135	bloodcells_chr12.108470446.113450293	MCV, Lymphocyte_perc, Monocyte_perc
12	111884608	rs3184504	C	T	0.481633	1	1	1	0.9997	bloodcells_chr12.108470446.113450293	WBC_count, RBC_count, Haemoglobin, MCV, Platelet_count, Plateletcrit, Lymphocyte_perc, Neutrophill_perc, Eosinophill_perc, Reticulocyte_perc, MSCV, HLR_perc
12	112248761	rs530203431	G	A	0.001078	1	1	0.9963	0.2597	bloodcells_chr12.108470446.113450293	WBC_count, Platelet_count, Plateletcrit, PDW, Eosinophill_perc
12	122216910	rs11553699	G	A	0.135975	1	1	1	1	bloodcells_chr12.120309753.125566031	WBC_count, RBC_count, Haemoglobin, MCV, Platelet_count, Plateletcrit, PDW, Basophill_perc, Reticulocyte_perc, HLR_perc
12	132434391	rs57565032	T	G	0.035769	1	0.9998	1	NA	bloodcells_chr12.132184391.132684391	MCV, RDW
13	28158035	rs76900683	C	G	0.048653	0.9916	0.9553	0.9729	0.6403	bloodcells_chr13.27461204.29480581	Platelet_count, PDW
13	28604007	rs76428106	C	T	0.012821	1	1	1	1	bloodcells_chr13.27461204.29480581	WBC_count, RDW, Lymphocyte_perc, Monocyte_perc, Neutrophill_perc, Eosinophill_perc, Reticulocyte_perc, HLR_perc
13	28626716	rs146030737	T	C	0.004318	0.9971	0.8041	1	NA	bloodcells_chr13.27461204.29480581	WBC_count, Lymphocyte_perc, Monocyte_perc
13	28674797	rs117145034	A	G	0.017206	1	1	1	0.752	bloodcells_chr13.27461204.29480581	WBC_count, RDW, Lymphocyte_perc, Monocyte_perc
13	40974023	rs77526211	A	G	0.031252	1	1	1	0.2051	bloodcells_chr13.40752641.41834690	Monocyte_perc, Neutrophill_perc
13	41002641	rs1892548	C	T	0.341116	1	1	1	1	bloodcells_chr13.40752641.41834690	WBC_count, Platelet_count, PDW, Monocyte_perc, Neutrophill_perc
13	41522338	rs9532679	C	A	0.150551	0.9938	0.9897	NA	0.0263	bloodcells_chr13.40752641.41834690	RBC_count, Lymphocyte_perc, Neutrophill_perc
13	47290417	rs145057384	T	C	0.006442	0.994	0.5686	NA	NA	bloodcells_chr13.46886604.47492065	Platelet_count, Plateletcrit, PDW
13	76053384	rs9565166	G	A	0.330415	0.9511	NA	NA	0.0033	bloodcells_chr13.75805602.76329802	RDW, Platelet_count, PDW
13	108960385	rs374039502	A	T	0.0211	1	0.9964	0.9802	0.0026	bloodcells_chr13.108710385.111339573	WBC_count, Haemoglobin, Platelet_count, Plateletcrit, PDW, Lymphocyte_perc, Monocyte_perc, MSCV
13	110878639	rs544012	G	T	0.26496	1	0.9981	0.9986	NA	bloodcells_chr13.108710385.111339573	Platelet_count, Plateletcrit
13	113479820	rs368865	G	A	0.274273	1	1	1	NA	bloodcells_chr13.113106552.113619975	RBC_count, MCV, RDW, Platelet_count
13	113875080	rs56129102	T	C	0.275276	0.9845	0.9366	0.9982	0.2711	bloodcells_chr13.113625080.115109852	RBC_count, Haemoglobin, MCV, RDW, Reticulocyte_perc, MSCV, HLR_perc
13	114551993	rs6602909	C	T	0.325585	0.9997	0.8298	0.9596	0.0156	bloodcells_chr13.113625080.115109852	RBC_count, Haemoglobin, RDW, PDW, Lymphocyte_perc, Neutrophill_perc, Reticulocyte_perc, MSCV, HLR_perc
13	114920867	rs9590390	A	G	0.294133	1	0.9032	1	0.5454	bloodcells_chr13.113625080.115109852	WBC_count, MCV, Platelet_count, Plateletcrit, PDW, Lymphocyte_perc, Neutrophill_perc, Eosinophill_perc, MSCV
14	23587046	rs147453535	C	A	0.00875	1	1	1	0.9999	bloodcells_chr14.23241284.23952056	Monocyte_perc, Eosinophill_perc, Basophill_perc
14	23587838	rs141903485	T	G	0.007263	1	1	1	0.0098	bloodcells_chr14.23241284.23952056	Monocyte_perc, Eosinophill_perc
14	23589349	rs2239630	G	A	0.43993	1	1	1	1	bloodcells_chr14.23241284.23952056	Monocyte_perc, Neutrophill_perc, Eosinophill_perc, Basophill_perc
14	50960918	rs71420186	A	G	0.068118	0.9663	0.8347	NA	NA	bloodcells_chr14.50627854.51383287	RBC_count, Haemoglobin, Platelet_count
14	57857162	rs11158159	C	G	0.224027	0.9999	1	1	NA	bloodcells_chr14.57607162.58107162	Basophill_perc
14	65249815	rs6573568	T	C	0.139519	1	1	1	0.9657	bloodcells_chr14.63989351.66407373	MCV, RDW, Reticulocyte_perc, MSCV, HLR_perc
14	65261403	rs80024584	A	C	0.047432	0.9734	0.9649	0.9953	NA	bloodcells_chr14.63989351.66407373	RBC_count, MCV, RDW, MSCV
14	67883624	rs17248895	C	A	0.101036	1	NA	1	NA	bloodcells_chr14.66767574.70604858	MCV, RDW, Reticulocyte_perc, MSCV, HLR_perc
14	69425467	rs117672662	C	T	0.001935	1	1	1	0.9952	bloodcells_chr14.66767574.70604858	WBC_count, Platelet_count, Plateletcrit, PDW
14	69452088	rs10220411	G	A	0.261627	1	0.8472	1	0.9989	bloodcells_chr14.66767574.70604858	Platelet_count, PDW
14	73414316	rs2806044	G	A	0.302415	0.9994	0.081	0.989	NA	bloodcells_chr14.73164316.75057696	Eosinophill_perc
14	74218569	rs544453779	T	C	0.006874	1	0.9999	0.965	0.5262	bloodcells_chr14.73164316.75057696	WBC_count, RBC_count, Haemoglobin, MCV, RDW, PDW, Neutrophill_perc, Reticulocyte_perc, HLR_perc
14	75975648	rs175705	G	C	0.281311	0.9999	0.999	1	0.576	bloodcells_chr14.75557762.76225648	WBC_count, Lymphocyte_perc, Neutrophill_perc, Eosinophill_perc
14	93014929	rs61975764	A	G	0.465043	1	1	NA	0.0954	bloodcells_chr14.92614223.93757029	WBC_count, RDW, Plateletcrit, PDW, Lymphocyte_perc, Monocyte_perc, Neutrophill_perc, Eosinophill_perc
14	93118229	rs117068593	T	C	0.189462	0.9966	0.7347	NA	0.0458	bloodcells_chr14.92614223.93757029	WBC_count, Platelet_count, Plateletcrit, PDW, Lymphocyte_perc, Monocyte_perc, Neutrophill_perc, Eosinophill_perc
14	93550009	rs4905043	A	G	0.400489	0.9781	NA	0.9997	0.0046	bloodcells_chr14.92614223.93757029	WBC_count, Plateletcrit
14	94417531	rs11555542	C	T	0.063933	1	1	1	1	bloodcells_chr14.94167531.95097262	Eosinophill_perc
14	96003198	rs35362007	A	G	0.250875	1	1	1	NA	bloodcells_chr14.95753198.96440974	RBC_count, MCV, MSCV
14	101176769	rs1555405	A	G	0.248471	1	1	0.9886	0.8834	bloodcells_chr14.100926769.101431881	WBC_count, RBC_count, MCV, Platelet_count, Plateletcrit, PDW, MSCV
14	103516226	rs188255466	C	T	0.001333	1	NA	1	NA	bloodcells_chr14.102167787.104894776	Platelet_count
14	104644776	rs2497296	C	T	0.324012	0.993	0.9974	0.9999	0.5922	bloodcells_chr14.102167787.104894776	Platelet_count, Plateletcrit
14	105720803	rs2816609	C	A	0.299931	0.9835	0.0226	NA	NA	bloodcells_chr14.105394421.106009840	WBC_count, RBC_count, MCV, RDW, Platelet_count, Plateletcrit, PDW, Lymphocyte_perc, Eosinophill_perc, MSCV
15	22969232	rs7170637	A	G	0.160147	1	1	1	NA	bloodcells_chr15.22719232.23219232	Platelet_count, PDW
15	40306334	rs12050884	A	C	0.208035	0.9999	0.9506	NA	0.0058	bloodcells_chr15.40047219.41128474	RBC_count, MCV, RDW, PDW, Reticulocyte_perc, HLR_perc
15	40883919	rs117159862	A	C	0.033109	0.9953	0.0522	NA	NA	bloodcells_chr15.40047219.41128474	PDW
15	58770523	rs7161799	T	C	0.074843	0.9628	0.0579	0.9989	NA	bloodcells_chr15.58473426.58973939	WBC_count, MCV, Lymphocyte_perc, Neutrophill_perc, Eosinophill_perc, MSCV
15	63341996	rs11071720	C	T	0.296829	1	1	1	1	bloodcells_chr15.62532248.66345270	Platelet_count, Plateletcrit, PDW, Reticulocyte_perc, HLR_perc
15	66925163	rs2439408	C	G	0.439657	0.9578	0.1169	NA	0.0074	bloodcells_chr15.66628070.68753366	Haemoglobin, MCV, RDW, Platelet_count, Plateletcrit, Reticulocyte_perc, HLR_perc
15	67413624	rs117683492	A	G	0.018491	1	1	1	0.0336	bloodcells_chr15.66628070.68753366	Eosinophill_perc
15	80191280	rs184575290	A	T	0.003402	0.9998	0.9995	1	0.2315	bloodcells_chr15.79596965.80922506	Monocyte_perc, Neutrophill_perc, Eosinophill_perc
15	90578542	rs149039920	A	G	0.01907	1	1	1	1	bloodcells_chr15.90328542.91757495	MCV, Platelet_count, PDW
15	91009484	rs2074585	A	G	0.486543	1	0.0728	0.9998	0.4707	bloodcells_chr15.90328542.91757495	WBC_count, MCV, RDW, PDW, Lymphocyte_perc, Neutrophill_perc, Basophill_perc, Reticulocyte_perc, MSCV, HLR_perc
16	149539	rs570013781	A	G	0.002116	1	1	NA	0.0024	bloodcells_chr16.60291.1099166	RBC_count, MCV, RDW, MSCV
16	155132	rs187174553	T	C	0.005814	0.9998	0.9939	1	0.0011	bloodcells_chr16.60291.1099166	RBC_count, Haemoglobin, MCV, Reticulocyte_perc, HLR_perc
16	170076	rs117747069	C	G	0.036784	1	1	1	1	bloodcells_chr16.60291.1099166	WBC_count, RBC_count, Haemoglobin, MCV, RDW, Reticulocyte_perc, MSCV, HLR_perc
16	193224	rs11864973	A	G	0.011748	0.9931	0.9967	0.9999	0.0157	bloodcells_chr16.60291.1099166	RBC_count, MCV, Reticulocyte_perc, MSCV
16	204126	rs531302321	G	A	0.20122	1	0.0711	NA	NA	bloodcells_chr16.60291.1099166	RBC_count, Haemoglobin, MCV, MSCV
16	215106	rs7194649	A	C	0.105181	0.9669	0.9998	0.9947	0.3446	bloodcells_chr16.60291.1099166	Haemoglobin, MCV, RDW, Reticulocyte_perc, MSCV, HLR_perc
16	223706	rs2541640	G	A	0.008246	0.9962	0.9728	1	NA	bloodcells_chr16.60291.1099166	RBC_count, MCV, Reticulocyte_perc, HLR_perc
16	250184	rs530159671	A	G	0.001658	1	1	NA	0.2156	bloodcells_chr16.60291.1099166	RBC_count, Haemoglobin, MCV, RDW, PDW, Reticulocyte_perc, MSCV, HLR_perc
16	281299	rs3760047	A	G	0.190036	0.9778	0.0753	NA	0.1285	bloodcells_chr16.60291.1099166	WBC_count, RBC_count, Haemoglobin, MCV, RDW, PDW, Neutrophill_perc, Reticulocyte_perc, HLR_perc
16	2086421	rs139491786	T	C	0.006884	1	1	1	NA	bloodcells_chr16.1836421.2541350	RBC_count, Haemoglobin, Platelet_count, Plateletcrit, PDW, Reticulocyte_perc, HLR_perc
16	11320662	rs8046011	A	G	0.28566	1	NA	NA	0.0184	bloodcells_chr16.10731916.12139092	WBC_count, RBC_count, Platelet_count, Eosinophill_perc
16	16142079	rs60782127	T	G	0.013571	0.9999	0.395	1	NA	bloodcells_chr16.15823656.16939686	WBC_count, RBC_count, Platelet_count, MSCV
16	16259596	rs41278174	A	G	0.026872	0.9988	0.8509	NA	NA	bloodcells_chr16.15823656.16939686	RBC_count, Haemoglobin
16	24761046	rs181042823	A	G	0.003806	1	0.993	1	0.9998	bloodcells_chr16.24511046.25011046	Platelet_count, PDW
16	27480797	rs61739285	T	C	0.034179	0.9983	0.3063	0.992	NA	bloodcells_chr16.27099168.27599168	RBC_count, MCV, Lymphocyte_perc, Neutrophill_perc, Eosinophill_perc, MSCV
16	30103160	rs3809627	A	C	0.401265	1	1	1	0.9972	bloodcells_chr16.29828492.31654571	RBC_count, Haemoglobin, MCV, Plateletcrit, Monocyte_perc, Eosinophill_perc, MSCV
16	31404571	rs8050500	C	T	0.446026	1	1	1	NA	bloodcells_chr16.29828492.31654571	RBC_count, MCV, RDW, Platelet_count, Plateletcrit, Reticulocyte_perc, HLR_perc
16	57058974	rs11644125	T	C	0.400428	0.9811	0.3812	0.9999	NA	bloodcells_chr16.56811189.57325180	WBC_count
16	57075180	rs7192652	G	A	0.476237	1	0.9988	1	0.0049	bloodcells_chr16.56811189.57325180	WBC_count, Lymphocyte_perc, Monocyte_perc, Neutrophill_perc, Eosinophill_perc, Reticulocyte_perc
16	67250992	rs55691975	T	C	0.004914	0.9967	0.9997	1	0.8489	bloodcells_chr16.66168241.69809315	RBC_count, MCV, RDW, MSCV
16	67260418	rs76561044	C	T	0.033691	0.9656	NA	NA	NA	bloodcells_chr16.66168241.69809315	RBC_count, MCV, RDW, MSCV
16	72144174	rs9302635	C	T	0.181969	1	0.9991	1	NA	bloodcells_chr16.69846679.72394174	RBC_count, Haemoglobin, Platelet_count, Plateletcrit, Lymphocyte_perc
16	79363079	rs1121985	C	A	0.374494	0.9999	0.9968	0.998	NA	bloodcells_chr16.79113079.79983274	PDW, Monocyte_perc
16	81870969	rs12445050	T	C	0.138813	1	0.5977	NA	0.368	bloodcells_chr16.81349532.82136135	WBC_count, MCV, Platelet_count, PDW, Lymphocyte_perc, Neutrophill_perc, Reticulocyte_perc, MSCV, HLR_perc
16	84582965	rs247826	T	C	0.22305	1	0.9974	1	0.3472	bloodcells_chr16.84332965.84992203	WBC_count, MCV, Plateletcrit, Lymphocyte_perc, Monocyte_perc, Neutrophill_perc, MSCV
16	85595360	rs183401583	C	G	0.003533	0.9922	0.9962	0.9999	NA	bloodcells_chr16.85165734.86606582	Platelet_count, Plateletcrit, PDW
16	85696635	rs61751198	T	A	0.007428	1	1	1	0.0029	bloodcells_chr16.85165734.86606582	MCV, RDW, PDW, Monocyte_perc, Eosinophill_perc, Basophill_perc
16	85887596	rs3866568	G	C	0.38475	1	1	0.9895	NA	bloodcells_chr16.85165734.86606582	Plateletcrit, Monocyte_perc, Eosinophill_perc
16	85928621	rs391855	T	A	0.420889	1	1	NA	NA	bloodcells_chr16.85165734.86606582	MCV, PDW, Lymphocyte_perc, Monocyte_perc, Neutrophill_perc, Basophill_perc
16	85932652	rs56177354	T	C	0.06052	1	1	1	NA	bloodcells_chr16.85165734.86606582	Monocyte_perc, Neutrophill_perc, Eosinophill_perc
16	85941013	rs4843320	T	C	0.165368	1	NA	NA	NA	bloodcells_chr16.85165734.86606582	RBC_count, Monocyte_perc, Neutrophill_perc, Eosinophill_perc
16	85952951	rs13338943	T	G	0.106457	1	NA	NA	NA	bloodcells_chr16.85165734.86606582	RDW, Monocyte_perc
16	85980534	rs731708	A	C	0.209579	0.9995	0.9988	NA	0.0041	bloodcells_chr16.85165734.86606582	WBC_count, RBC_count, Lymphocyte_perc, Monocyte_perc, Neutrophill_perc, Eosinophill_perc, Basophill_perc
16	85989464	rs11640143	C	T	0.077681	1	1	1	NA	bloodcells_chr16.85165734.86606582	WBC_count, Platelet_count, Monocyte_perc, Neutrophill_perc, Eosinophill_perc
16	86016328	rs11642657	T	C	0.00768	1	1	1	1	bloodcells_chr16.85165734.86606582	WBC_count, RBC_count, Haemoglobin, MCV, Lymphocyte_perc, Monocyte_perc
16	88539006	rs147934017	T	C	0.012148	0.9586	0.3043	NA	NA	bloodcells_chr16.88306007.90291983	RBC_count, MCV, RDW, Reticulocyte_perc, MSCV, HLR_perc
16	88782050	rs61745086	A	G	0.010066	1	1	1	0.6269	bloodcells_chr16.88306007.90291983	WBC_count, RBC_count, Haemoglobin, RDW, Platelet_count, Reticulocyte_perc, HLR_perc
16	88788037	rs202099525	A	G	0.001002	1	0.9993	1	NA	bloodcells_chr16.88306007.90291983	WBC_count, RDW, Platelet_count, Plateletcrit, PDW, Lymphocyte_perc, Neutrophill_perc
16	88788934	rs4238686	G	A	0.47099	0.972	NA	0.9874	0.9881	bloodcells_chr16.88306007.90291983	MCV, Platelet_count, Plateletcrit, PDW, Monocyte_perc
16	88801621	rs146505418	A	G	0.001121	0.964	0.1745	NA	NA	bloodcells_chr16.88306007.90291983	RBC_count, Haemoglobin
16	88856084	rs551118	G	C	0.42238	0.9998	0.9803	0.9996	0.8747	bloodcells_chr16.88306007.90291983	WBC_count, RBC_count, Haemoglobin, MCV, RDW, Plateletcrit, Lymphocyte_perc, Neutrophill_perc, Reticulocyte_perc, MSCV, HLR_perc
16	89094897	rs146008976	T	C	0.007662	1	0.9983	1	0.0027	bloodcells_chr16.88306007.90291983	RBC_count, MCV, MSCV
17	1782952	rs5030755	G	A	0.120289	1	0.9989	1	0.9998	bloodcells_chr17.1062461.2479067	RBC_count, MCV, MSCV
17	2555592	rs7219015	T	C	0.218484	0.999	NA	NA	NA	bloodcells_chr17.2479980.3115819	Plateletcrit
17	4535314	rs34210653	A	G	0.021301	0.9948	0.9784	0.9986	0.5327	bloodcells_chr17.3564429.5576162	WBC_count, Lymphocyte_perc, Eosinophill_perc
17	4542349	rs113604586	C	T	0.002997	0.9847	0.9969	1	0.6999	bloodcells_chr17.3564429.5576162	Eosinophill_perc
17	4738958	rs9895848	T	C	0.345698	0.9754	0.0556	NA	0.5063	bloodcells_chr17.3564429.5576162	WBC_count, Lymphocyte_perc, Monocyte_perc, Neutrophill_perc
17	4835627	rs56337033	T	C	0.003462	0.9993	0.9999	1	0.9693	bloodcells_chr17.3564429.5576162	Platelet_count, PDW
17	4837195	rs553749201	A	C	0.052411	0.9999	0.9996	1	0.9914	bloodcells_chr17.3564429.5576162	Platelet_count, Plateletcrit, PDW
17	5292738	rs555181800	C	G	0.001006	1	0.9931	NA	NA	bloodcells_chr17.3564429.5576162	Platelet_count, PDW
17	7141140	rs77234976	G	C	0.145096	0.9775	0.7391	0.9848	NA	bloodcells_chr17.6652810.8510870	MCV, RDW, Platelet_count, PDW, Lymphocyte_perc, Neutrophill_perc, Eosinophill_perc
17	7240391	rs61759532	T	C	0.245924	0.9678	0.2655	NA	NA	bloodcells_chr17.6652810.8510870	WBC_count, Platelet_count, Plateletcrit, PDW, Monocyte_perc
17	7571752	rs78378222	G	T	0.012625	1	0.9995	1	0.0488	bloodcells_chr17.6652810.8510870	WBC_count, RBC_count, Haemoglobin, MCV, Monocyte_perc, Eosinophill_perc, MSCV
17	7742601	rs74480102	A	G	0.042752	1	1	1	1	bloodcells_chr17.6652810.8510870	WBC_count, RBC_count, Haemoglobin, PDW, Monocyte_perc, Neutrophill_perc, Eosinophill_perc
17	7780709	rs7223364	T	G	0.121	0.9821	0.0615	NA	0.0327	bloodcells_chr17.6652810.8510870	WBC_count, Plateletcrit, PDW, Lymphocyte_perc, Neutrophill_perc, Eosinophill_perc, MSCV
17	10177844	rs12940268	C	T	0.098091	0.994	0.983	NA	NA	bloodcells_chr17.9929921.10433555	PDW
17	16852187	rs34557412	G	A	0.007225	1	1	1	1	bloodcells_chr17.15404774.18304917	WBC_count, RBC_count, Haemoglobin, MCV, Platelet_count, Plateletcrit, PDW, Lymphocyte_perc, Monocyte_perc, Neutrophill_perc, Reticulocyte_perc, MSCV, HLR_perc
17	26044156	rs118058741	A	G	0.020641	0.9591	NA	NA	NA	bloodcells_chr17.25598196.26098196	WBC_count, RBC_count, PDW
17	27778073	rs191010498	T	C	0.010647	1	0.9942	1	0.9985	bloodcells_chr17.26316219.29957502	Platelet_count
17	33868909	rs1822404	G	A	0.149143	0.9992	NA	NA	0.0024	bloodcells_chr17.33057583.34583145	MCV, RDW, Reticulocyte_perc, MSCV, HLR_perc
17	33875262	rs8073060	A	T	0.290392	1	1	0.998	0.8925	bloodcells_chr17.33057583.34583145	RBC_count, MCV, RDW, Platelet_count, Plateletcrit, PDW, Lymphocyte_perc, Reticulocyte_perc, MSCV, HLR_perc
17	33884124	rs147396945	T	C	0.001156	0.9988	0.9764	0.9999	0.0058	bloodcells_chr17.33057583.34583145	RDW, Platelet_count, Plateletcrit, PDW, Reticulocyte_perc, HLR_perc
17	33886764	rs145171343	T	C	0.016155	1	1	NA	0.2137	bloodcells_chr17.33057583.34583145	Platelet_count, Plateletcrit, PDW, Reticulocyte_perc
17	33889704	rs7405825	T	C	0.174878	0.9994	0.3307	NA	0.0045	bloodcells_chr17.33057583.34583145	Platelet_count, Plateletcrit, PDW, Reticulocyte_perc, MSCV, HLR_perc
17	38172820	rs142286142	C	T	0.001787	0.9947	0.9982	0.9977	0.0305	bloodcells_chr17.37072526.39014524	WBC_count, Lymphocyte_perc, Neutrophill_perc, Eosinophill_perc
17	38764524	rs112401631	A	T	0.022866	1	1	1	0.9569	bloodcells_chr17.37072526.39014524	Lymphocyte_perc, Neutrophill_perc, Eosinophill_perc
17	40388430	rs12150495	A	G	0.08001	0.9835	NA	NA	NA	bloodcells_chr17.39754910.48484411	WBC_count, Lymphocyte_perc, Monocyte_perc, Neutrophill_perc, Eosinophill_perc
17	41926126	rs72836561	T	C	0.032027	0.9998	0.295	NA	0.4406	bloodcells_chr17.39754910.48484411	WBC_count, Haemoglobin, RDW, PDW, Eosinophill_perc, MSCV
17	42329004	rs13306780	C	A	0.297157	1	0.9998	0.9995	0.9548	bloodcells_chr17.39754910.48484411	Haemoglobin, RDW, Plateletcrit, PDW, Lymphocyte_perc, Neutrophill_perc, Eosinophill_perc, Reticulocyte_perc, MSCV, HLR_perc
17	42335685	rs13306775	A	G	0.146221	0.9998	NA	NA	NA	bloodcells_chr17.39754910.48484411	WBC_count, Platelet_count, Eosinophill_perc, Reticulocyte_perc, MSCV, HLR_perc
17	42761192	rs371343848	A	G	0.001342	0.9986	1	NA	NA	bloodcells_chr17.39754910.48484411	Platelet_count, Plateletcrit, PDW
17	47857324	rs35388001	T	C	0.296273	0.9999	1	1	0.7012	bloodcells_chr17.39754910.48484411	RBC_count, MCV, RDW, Reticulocyte_perc, MSCV, HLR_perc
17	55511928	rs56400133	A	C	0.107065	0.957	0.0746	NA	NA	bloodcells_chr17.55118116.55716426	Platelet_count, PDW
17	56355397	rs28730837	A	G	0.01677	1	1	1	NA	bloodcells_chr17.55848978.60444739	RBC_count, Monocyte_perc, Neutrophill_perc, Basophill_perc
17	56358429	rs34097845	T	C	0.057414	1	1	1	0.9992	bloodcells_chr17.55848978.60444739	WBC_count, RDW, Lymphocyte_perc, Monocyte_perc, Neutrophill_perc, Eosinophill_perc, Basophill_perc
17	67081278	rs77542162	G	A	0.022932	1	1	1	0.9941	bloodcells_chr17.66831278.67674508	WBC_count, Haemoglobin, MCV, RDW, Platelet_count, Plateletcrit, Monocyte_perc, Eosinophill_perc, MSCV
17	74383109	rs138977514	C	T	0.004094	0.9819	0.8057	NA	0.1302	bloodcells_chr17.74133109.74694059	WBC_count, RDW, Platelet_count, PDW, Lymphocyte_perc, Monocyte_perc, Neutrophill_perc, Basophill_perc, Reticulocyte_perc, HLR_perc
17	75316880	rs1436138	G	A	0.35836	0.9995	0.9555	NA	NA	bloodcells_chr17.75066880.75626455	RBC_count, Haemoglobin, PDW
17	76121864	rs2748427	G	A	0.218698	1	1	NA	0.6508	bloodcells_chr17.75868887.76656170	RBC_count, Haemoglobin, MCV, RDW, Platelet_count, Plateletcrit, Reticulocyte_perc, MSCV, HLR_perc
17	76134467	rs144120533	T	C	0.003185	1	1	1	0.0351	bloodcells_chr17.75868887.76656170	RBC_count, MCV, RDW, Platelet_count, Plateletcrit, Reticulocyte_perc, MSCV, HLR_perc
17	76144314	rs9910058	A	G	0.460205	0.9676	0.0726	NA	0.002	bloodcells_chr17.75868887.76656170	RBC_count, RDW, Platelet_count, Plateletcrit, MSCV
17	76183233	rs144204502	T	C	0.01252	1	1	1	0.4504	bloodcells_chr17.75868887.76656170	RBC_count, MCV, RDW, Eosinophill_perc, Reticulocyte_perc, MSCV, HLR_perc
17	79525660	rs3208787	G	A	0.165321	1	0.9994	1	NA	bloodcells_chr17.79155684.79775660	RBC_count, Haemoglobin, MCV, RDW, MSCV
17	80478877	rs73369896	A	G	0.078501	0.9602	0.8928	NA	NA	bloodcells_chr17.80090803.81193119	Haemoglobin, MCV, RDW, Plateletcrit, Reticulocyte_perc, MSCV, HLR_perc
18	20720973	rs11082304	T	G	0.487186	1	1	1	1	bloodcells_chr18.20363357.21870065	WBC_count, Platelet_count, Plateletcrit, PDW, Eosinophill_perc
18	21057210	rs33969048	A	G	0.005041	0.9657	0.9993	1	NA	bloodcells_chr18.20363357.21870065	Platelet_count, Reticulocyte_perc, HLR_perc
18	43856297	rs718515	A	G	0.446774	1	1	NA	0.9607	bloodcells_chr18.43252728.44106297	WBC_count, RBC_count, Haemoglobin, MCV, RDW, Platelet_count, PDW, Lymphocyte_perc, Monocyte_perc, Neutrophill_perc, Eosinophill_perc, Reticulocyte_perc, MSCV, HLR_perc
18	46207268	rs78415359	A	G	0.03245	1	1	1	0.1599	bloodcells_chr18.45957268.46741655	WBC_count, RBC_count, Haemoglobin, Platelet_count, Plateletcrit
18	60902328	rs954954	C	A	0.105284	0.9999	NA	NA	0.0168	bloodcells_chr18.60298877.61506256	Lymphocyte_perc, Monocyte_perc, Eosinophill_perc, Reticulocyte_perc
18	60920854	rs17758695	T	C	0.029514	1	1	1	1	bloodcells_chr18.60298877.61506256	WBC_count, RBC_count, Haemoglobin, MCV, Platelet_count, Plateletcrit, PDW, Lymphocyte_perc, Monocyte_perc, Eosinophill_perc, Basophill_perc, Reticulocyte_perc, MSCV, HLR_perc
18	77162462	rs657693	G	A	0.362443	0.9935	NA	0.9998	0.0123	bloodcells_chr18.76910066.77713672	Platelet_count
19	807442	rs123698	C	G	0.397749	1	0.9728	0.9997	0.948	bloodcells_chr19.557442.1527427	WBC_count, RBC_count, Haemoglobin, Lymphocyte_perc, Monocyte_perc, Neutrophill_perc, Reticulocyte_perc, MSCV, HLR_perc
19	836059	rs61242663	T	C	0.258265	0.9896	0.9514	NA	0.2113	bloodcells_chr19.557442.1527427	Monocyte_perc, Basophill_perc
19	855966	rs17216649	A	C	0.191924	0.9623	0.9805	NA	NA	bloodcells_chr19.557442.1527427	Monocyte_perc, Basophill_perc, HLR_perc
19	896499	rs2965286	T	C	0.210751	0.9818	0.9983	NA	0.002	bloodcells_chr19.557442.1527427	MCV, Reticulocyte_perc, HLR_perc
19	897215	rs2930883	T	C	0.393292	1	1	1	0.5651	bloodcells_chr19.557442.1527427	Reticulocyte_perc, HLR_perc
19	906510	rs111932385	A	G	0.016105	1	1	1	0.5706	bloodcells_chr19.557442.1527427	RDW, Reticulocyte_perc, HLR_perc
19	913048	rs1683587	C	G	0.480702	1	1	1	NA	bloodcells_chr19.557442.1527427	Platelet_count, PDW, Neutrophill_perc, Reticulocyte_perc, HLR_perc
19	1026477	rs4807440	T	G	0.362738	1	NA	1	0.0092	bloodcells_chr19.557442.1527427	WBC_count, RBC_count, MCV, RDW, Plateletcrit, PDW, Lymphocyte_perc, Neutrophill_perc, Eosinophill_perc, Reticulocyte_perc, HLR_perc
19	1043638	rs3752231	T	C	0.254814	0.9999	NA	NA	NA	bloodcells_chr19.557442.1527427	RDW, MSCV
19	1193965	rs28841391	G	T	0.238831	0.9999	0.9996	NA	0.0017	bloodcells_chr19.557442.1527427	Lymphocyte_perc, Neutrophill_perc
19	1277427	rs757293	C	T	0.079926	0.9976	0.9817	NA	0.0045	bloodcells_chr19.557442.1527427	RBC_count, MCV, Reticulocyte_perc, MSCV, HLR_perc
19	1855583	rs74401481	T	C	0.025171	1	1	1	1	bloodcells_chr19.1605583.2786679	RBC_count, MCV, Reticulocyte_perc, MSCV, HLR_perc
19	3179021	rs34728133	A	G	0.09419	0.9995	0.9774	0.9999	NA	bloodcells_chr19.2929517.3712045	Lymphocyte_perc, Monocyte_perc
19	3179517	rs61731111	T	C	0.010941	1	1	1	1	bloodcells_chr19.2929517.3712045	WBC_count, Platelet_count, Plateletcrit, Lymphocyte_perc, Monocyte_perc, Neutrophill_perc, Eosinophill_perc, Reticulocyte_perc, HLR_perc
19	4502201	rs8887	C	T	0.426277	1	1	1	1	bloodcells_chr19.3830044.5278094	RBC_count, Haemoglobin, MCV, RDW, Platelet_count, Plateletcrit, PDW, Reticulocyte_perc, MSCV, HLR_perc
19	6100433	rs10418205	G	A	0.372083	0.9678	NA	NA	NA	bloodcells_chr19.5434775.8816299	MCV, PDW, Monocyte_perc
19	6258074	rs34263337	A	G	0.142074	1	0.1765	0.9999	NA	bloodcells_chr19.5434775.8816299	WBC_count, RBC_count, MCV, Platelet_count, Plateletcrit, Lymphocyte_perc, Monocyte_perc, MSCV
19	6675989	rs413141	G	A	0.136708	1	0.2639	1	0.9605	bloodcells_chr19.5434775.8816299	WBC_count, Monocyte_perc, Neutrophill_perc
19	6802571	rs8106212	T	C	0.012185	1	1	1	0.9942	bloodcells_chr19.5434775.8816299	Platelet_count, PDW
19	7415064	rs62111672	A	G	0.041164	0.9744	0.7062	0.9986	NA	bloodcells_chr19.5434775.8816299	Lymphocyte_perc, Neutrophill_perc, Eosinophill_perc, Basophill_perc
19	7590845	rs28377676	A	G	0.200808	0.9998	NA	0.9797	0.1091	bloodcells_chr19.5434775.8816299	WBC_count, RDW, Platelet_count, PDW
19	7827830	rs571497	A	G	0.152962	1	0.9997	0.9999	0.0026	bloodcells_chr19.5434775.8816299	WBC_count, RBC_count, Lymphocyte_perc, Neutrophill_perc
19	8429323	rs116843064	A	G	0.019483	1	1	1	NA	bloodcells_chr19.5434775.8816299	RDW, PDW, Monocyte_perc, Reticulocyte_perc, MSCV, HLR_perc
19	8488754	rs11667018	C	G	0.408631	0.9991	NA	NA	NA	bloodcells_chr19.5434775.8816299	RBC_count, MCV, RDW, Reticulocyte_perc, MSCV, HLR_perc
19	10463118	rs34536443	C	G	0.046477	0.9997	0.9595	0.9999	0.1187	bloodcells_chr19.10084663.11813608	Platelet_count, Plateletcrit, PDW, Lymphocyte_perc, Neutrophill_perc, Basophill_perc
19	10676941	rs3218221	A	G	0.004545	0.9875	0.8021	0.9884	NA	bloodcells_chr19.10084663.11813608	WBC_count, Basophill_perc
19	12633014	rs72999884	G	C	0.013751	0.9987	0.2439	NA	NA	bloodcells_chr19.12383918.13499921	MCV
19	13220703	rs35601737	G	C	0.30829	1	0.1723	NA	NA	bloodcells_chr19.12383918.13499921	MCV, Platelet_count, Lymphocyte_perc, Reticulocyte_perc, HLR_perc
19	14492219	rs28366013	A	C	0.095797	1	0.9617	1	0.1949	bloodcells_chr19.14242219.15059682	Platelet_count, PDW, Monocyte_perc
19	14529082	rs117111916	T	C	0.055369	1	1	1	NA	bloodcells_chr19.14242219.15059682	Haemoglobin, MCV, Basophill_perc, Reticulocyte_perc, HLR_perc
19	15349545	rs200578182	A	C	0.006514	0.9683	0.909	NA	NA	bloodcells_chr19.15163671.15776500	RBC_count, MCV, Reticulocyte_perc, HLR_perc
19	16197421	rs2303149	G	A	0.454936	0.9999	0.975	1	0.9222	bloodcells_chr19.15956012.17506798	Platelet_count, Plateletcrit, PDW
19	16206012	rs57843631	T	C	0.019215	0.9796	0.9967	1	0.2919	bloodcells_chr19.15956012.17506798	Platelet_count, Plateletcrit, PDW, Lymphocyte_perc, Neutrophill_perc
19	16378151	rs548297587	T	C	0.00151	0.9998	0.9985	NA	NA	bloodcells_chr19.15956012.17506798	Eosinophill_perc
19	16504352	rs59326120	C	T	0.156547	0.9848	0.9041	NA	0.0475	bloodcells_chr19.15956012.17506798	WBC_count, Plateletcrit, PDW, Lymphocyte_perc, Monocyte_perc, Neutrophill_perc, Eosinophill_perc, Basophill_perc
19	17202746	rs7254827	T	A	0.225433	0.9998	0.8488	NA	0.5367	bloodcells_chr19.15956012.17506798	WBC_count, RDW, Platelet_count, Plateletcrit, Lymphocyte_perc, Eosinophill_perc, Reticulocyte_perc, MSCV
19	17252041	rs59616136	A	G	0.093051	1	1	1	1	bloodcells_chr19.15956012.17506798	MCV, RDW, Platelet_count, Plateletcrit, PDW, Lymphocyte_perc, Monocyte_perc, Neutrophill_perc, Reticulocyte_perc, MSCV, HLR_perc
19	17476153	rs142500391	G	T	0.003832	0.9815	0.737	1	NA	bloodcells_chr19.15956012.17506798	WBC_count, Lymphocyte_perc, Monocyte_perc
19	18116144	rs35928002	G	A	0.304832	1	1	1	0.9892	bloodcells_chr19.17866144.20540149	Plateletcrit, Lymphocyte_perc, Monocyte_perc, Neutrophill_perc, Basophill_perc, Reticulocyte_perc, HLR_perc
19	19765499	rs45522544	T	C	0.014118	1	1	1	0.9993	bloodcells_chr19.17866144.20540149	WBC_count, Platelet_count, Plateletcrit, PDW
19	33073431	rs4499344	A	G	0.293299	0.994	0.2644	NA	0.347	bloodcells_chr19.32335186.34135318	RBC_count, MCV, RDW, Platelet_count, Plateletcrit, PDW, MSCV, HLR_perc
19	33744872	rs8107162	A	T	0.436796	1	NA	1	0.0555	bloodcells_chr19.32335186.34135318	RBC_count, MCV, Platelet_count, Lymphocyte_perc, Monocyte_perc, Basophill_perc, Reticulocyte_perc, MSCV, HLR_perc
19	33750393	rs7255661	A	G	0.230189	1	NA	0.9877	0.8942	bloodcells_chr19.32335186.34135318	RBC_count, MCV, Monocyte_perc, Neutrophill_perc, MSCV
19	33751852	rs12151289	C	G	0.030687	1	1	1	1	bloodcells_chr19.32335186.34135318	RBC_count, MCV, PDW, Lymphocyte_perc, Monocyte_perc, Neutrophill_perc, Basophill_perc, Reticulocyte_perc, MSCV, HLR_perc
19	33754548	rs78744187	T	C	0.081742	1	1	1	1	bloodcells_chr19.32335186.34135318	RBC_count, Haemoglobin, MCV, Platelet_count, Plateletcrit, Monocyte_perc, Basophill_perc, MSCV, HLR_perc
19	33755439	rs34129834	C	T	0.224204	1	NA	NA	NA	bloodcells_chr19.32335186.34135318	WBC_count, RBC_count, MCV, Monocyte_perc, Eosinophill_perc, MSCV
19	41305138	rs184088518	T	G	0.02347	1	1	1	0.1948	bloodcells_chr19.39703176.42156375	WBC_count, RBC_count, Haemoglobin, Platelet_count, Plateletcrit
19	41306650	rs61750953	T	C	0.015294	1	1	1	0.5093	bloodcells_chr19.39703176.42156375	WBC_count, RBC_count, Haemoglobin, MCV, Platelet_count, Plateletcrit
19	41321372	rs4803372	T	C	0.458398	0.9944	0.1036	NA	0.0021	bloodcells_chr19.39703176.42156375	RBC_count, Haemoglobin, Eosinophill_perc
19	44153100	rs4760	G	A	0.157003	1	1	1	1	bloodcells_chr19.43772434.44533843	WBC_count, RDW, Platelet_count, Plateletcrit, Lymphocyte_perc, Monocyte_perc, Neutrophill_perc, Eosinophill_perc
19	44278781	rs563995	A	G	0.226606	0.993	0.3506	1	0.0472	bloodcells_chr19.43772434.44533843	WBC_count, MCV
19	44281785	rs74487631	A	G	0.017066	0.9994	0.9413	NA	NA	bloodcells_chr19.43772434.44533843	Monocyte_perc, Neutrophill_perc, Eosinophill_perc
19	45411941	rs429358	C	T	0.156167	1	1	0.9998	0.5969	bloodcells_chr19.44896402.47136234	RDW, Platelet_count, Plateletcrit, PDW, Monocyte_perc, MSCV
19	45430280	rs5112	G	C	0.467194	1	0.994	1	0.0012	bloodcells_chr19.44896402.47136234	RDW, Platelet_count, PDW, Monocyte_perc, Neutrophill_perc, Reticulocyte_perc, HLR_perc
19	45716192	rs11667509	C	G	0.376997	1	0.9955	1	0.9983	bloodcells_chr19.44896402.47136234	WBC_count, RBC_count, Haemoglobin, Platelet_count, PDW
19	47104535	rs150954567	A	T	0.192753	0.9934	NA	NA	NA	bloodcells_chr19.44896402.47136234	Reticulocyte_perc, HLR_perc
19	47614660	rs12973221	A	C	0.097328	0.9989	NA	1	NA	bloodcells_chr19.47446336.47974564	MCV, RDW, MSCV, HLR_perc
19	49132867	rs61751862	C	G	0.011607	1	1	1	0.0039	bloodcells_chr19.48890809.49628308	RDW, PDW, Lymphocyte_perc, Neutrophill_perc, Reticulocyte_perc, MSCV, HLR_perc
19	49458262	rs4645881	T	C	0.14742	0.9833	0.185	NA	0.0908	bloodcells_chr19.48890809.49628308	WBC_count, MCV, Platelet_count, Plateletcrit, Neutrophill_perc, Eosinophill_perc, MSCV
19	49979398	rs17272847	A	G	0.086384	0.9992	0.9979	NA	NA	bloodcells_chr19.49729398.50353252	WBC_count, Platelet_count, PDW, Monocyte_perc, Neutrophill_perc, MSCV
19	53400760	rs3810115	A	C	0.476906	0.965	0.9107	NA	NA	bloodcells_chr19.53150760.53650760	MCV, Platelet_count, Plateletcrit
19	55693469	rs45541434	T	C	0.011886	1	0.9919	1	NA	bloodcells_chr19.55006089.55952215	MCV, RDW, Platelet_count, Plateletcrit, PDW, Monocyte_perc, Reticulocyte_perc, MSCV, HLR_perc
19	55697712	rs147881000	A	G	0.002581	1	0.9783	1	NA	bloodcells_chr19.55006089.55952215	RDW, Platelet_count, Plateletcrit, Monocyte_perc, Reticulocyte_perc, MSCV, HLR_perc
19	55715359	rs45493898	G	A	0.046994	0.9923	0.4993	NA	NA	bloodcells_chr19.55006089.55952215	Platelet_count, Plateletcrit, PDW, MSCV
20	1600925	rs11696739	A	G	0.378166	1	0.9995	1	0.978	bloodcells_chr20.1066281.2180897	WBC_count, Platelet_count, Plateletcrit, PDW, Lymphocyte_perc, Neutrophill_perc
20	1654074	rs140840556	C	G	0.004651	1	1	1	0.7007	bloodcells_chr20.1066281.2180897	Platelet_count, Plateletcrit
20	1791920	rs200891	G	T	0.393301	1	0.9851	1	0.9782	bloodcells_chr20.1066281.2180897	Plateletcrit, PDW, Lymphocyte_perc, Reticulocyte_perc, HLR_perc
20	1818613	rs156355	C	T	0.460837	1	0.9904	0.991	0.0119	bloodcells_chr20.1066281.2180897	WBC_count, Haemoglobin, Plateletcrit, PDW, Lymphocyte_perc, Neutrophill_perc, Reticulocyte_perc, HLR_perc
20	1857413	rs35726302	A	G	0.265166	0.9977	0.0753	NA	NA	bloodcells_chr20.1066281.2180897	Plateletcrit
20	1874785	rs9679973	T	C	0.044482	1	0.3618	1	0.0018	bloodcells_chr20.1066281.2180897	Platelet_count, Plateletcrit, PDW
20	1950920	rs185387034	G	A	0.009643	1	0.9954	1	0.2801	bloodcells_chr20.1066281.2180897	Platelet_count, Plateletcrit
20	4157072	rs6084653	G	C	0.391339	1	1	1	0.9999	bloodcells_chr20.2965046.4700826	WBC_count, Haemoglobin, MCV, RDW, Reticulocyte_perc, MSCV, HLR_perc
20	11177055	rs34952318	A	G	0.049126	1	0.9998	1	NA	bloodcells_chr20.10359594.11427055	WBC_count, RBC_count, Haemoglobin, Platelet_count, Plateletcrit, PDW
20	19915769	rs181853315	T	C	0.008772	1	1	1	NA	bloodcells_chr20.19665769.20322414	PDW
20	19915770	rs78648341	A	G	0.014874	1	0.9994	1	NA	bloodcells_chr20.19665769.20322414	PDW
20	26156865	rs186357284	C	T	0.018501	1	0.982	NA	0.8117	bloodcells_chr20.24338588.26514416	Platelet_count, Plateletcrit, Monocyte_perc, Eosinophill_perc
20	35675512	rs149999468	A	G	0.001508	0.9999	1	0.9999	NA	bloodcells_chr20.35425512.35989138	RBC_count, MCV, MSCV
20	38552078	rs2224538	C	T	0.362647	1	0.9078	NA	0.4267	bloodcells_chr20.38302078.38813245	RBC_count, MCV, Monocyte_perc, Neutrophill_perc, Reticulocyte_perc, MSCV, HLR_perc
20	42839175	rs41307187	C	T	0.254581	0.9927	0.514	0.9626	NA	bloodcells_chr20.42081846.43931563	MCV, RDW, Platelet_count, Plateletcrit, PDW, MSCV
20	42839620	rs4142441	G	A	0.149961	0.9926	0.9916	0.9812	0.002	bloodcells_chr20.42081846.43931563	Monocyte_perc, Neutrophill_perc
20	43042364	rs1800961	T	C	0.031655	1	1	1	NA	bloodcells_chr20.42081846.43931563	WBC_count, RBC_count, Haemoglobin, Platelet_count, Plateletcrit, Lymphocyte_perc, Monocyte_perc, Neutrophill_perc
20	43596259	rs17322191	T	C	0.036899	1	NA	1	0.5656	bloodcells_chr20.42081846.43931563	Platelet_count
20	45944659	rs17726337	C	G	0.037451	1	0.9999	1	1	bloodcells_chr20.45694659.46194659	Platelet_count, PDW, Eosinophill_perc
20	48887268	rs17196752	T	C	0.189155	0.9999	0.955	1	0.0069	bloodcells_chr20.48278909.49412186	Platelet_count, Lymphocyte_perc, Monocyte_perc
20	48906967	rs913672	G	T	0.341576	0.9988	NA	NA	0.0039	bloodcells_chr20.48278909.49412186	WBC_count, Platelet_count, Plateletcrit, Monocyte_perc, MSCV
20	48955424	rs913678	C	T	0.330627	0.9999	0.075	1	0.2113	bloodcells_chr20.48278909.49412186	MCV, RDW, Platelet_count, Plateletcrit, Monocyte_perc, Neutrophill_perc, Basophill_perc, MSCV
20	49087012	rs6512645	A	G	0.403148	0.9998	0.5073	0.9519	0.548	bloodcells_chr20.48278909.49412186	RBC_count, Haemoglobin, MCV, PDW, Monocyte_perc, Eosinophill_perc, Basophill_perc, MSCV
20	52207291	rs66678311	G	A	0.111321	0.9943	NA	NA	NA	bloodcells_chr20.51972106.52810126	RDW, Reticulocyte_perc, HLR_perc
20	52210626	rs2766679	G	A	0.364275	1	0.0915	NA	NA	bloodcells_chr20.51972106.52810126	MCV, RDW, Platelet_count, PDW
20	52222106	rs151305716	T	C	0.016254	1	1	NA	0.8032	bloodcells_chr20.51972106.52810126	RBC_count, MCV, Reticulocyte_perc, MSCV, HLR_perc
20	55990370	rs376911010	T	A	0.002563	1	1	1	0.0018	bloodcells_chr20.55437418.56365153	MCV, RDW, Reticulocyte_perc, MSCV, HLR_perc
20	56016072	rs13039273	C	T	0.435225	0.999	NA	NA	0.0167	bloodcells_chr20.55437418.56365153	Platelet_count, PDW, MSCV
20	56051451	rs6099642	T	G	0.440729	0.9992	0.0746	NA	NA	bloodcells_chr20.55437418.56365153	Plateletcrit, PDW
20	57598808	rs41303899	A	G	0.001352	1	1	1	1	bloodcells_chr20.56891313.58217499	WBC_count, RBC_count, Haemoglobin, Platelet_count, Plateletcrit, PDW
20	57748369	rs259981	A	T	0.358422	0.9999	0.9995	1	NA	bloodcells_chr20.56891313.58217499	Lymphocyte_perc, Neutrophill_perc
20	62196253	rs310631	A	C	0.410161	0.9947	0.092	NA	NA	bloodcells_chr20.62022248.62724359	RDW, Platelet_count, Plateletcrit, Lymphocyte_perc, Neutrophill_perc, Basophill_perc, Reticulocyte_perc, MSCV, HLR_perc
20	62321128	rs35640778	A	G	0.021823	0.9902	0.886	NA	NA	bloodcells_chr20.62022248.62724359	RBC_count, MCV, Plateletcrit, MSCV
20	62329099	rs6062496	A	G	0.455002	0.9979	NA	NA	NA	bloodcells_chr20.62022248.62724359	WBC_count, RBC_count, Haemoglobin, Platelet_count, Plateletcrit, PDW, Lymphocyte_perc, Neutrophill_perc, Reticulocyte_perc
21	16339172	rs2229742	C	G	0.104085	1	0.96	0.999	0.049	bloodcells_chr21.16089172.17160447	WBC_count, RBC_count, Haemoglobin, MCV, Platelet_count, Plateletcrit, PDW, Basophill_perc, Reticulocyte_perc, HLR_perc
21	35356814	rs2834318	T	G	0.341351	0.9954	1	1	0.0036	bloodcells_chr21.34189889.35607025	RBC_count, Haemoglobin
21	36280897	rs73900579	C	T	0.067419	1	0.0778	1	NA	bloodcells_chr21.36094353.36965761	RBC_count, Haemoglobin, RDW, Platelet_count, Eosinophill_perc, Reticulocyte_perc, HLR_perc
21	36419783	rs7277157	C	T	0.178966	0.9931	NA	NA	0.0077	bloodcells_chr21.36094353.36965761	Monocyte_perc, Eosinophill_perc
21	37834258	rs128494	C	T	0.233089	0.9996	1	1	0.9968	bloodcells_chr21.37083363.38305216	WBC_count, RBC_count, Haemoglobin, MCV, Platelet_count, Plateletcrit
21	38055216	rs2835435	T	C	0.222588	0.9986	0.9995	0.9793	0.0922	bloodcells_chr21.37083363.38305216	WBC_count, RBC_count, Haemoglobin, MCV, Platelet_count, Plateletcrit, Basophill_perc
21	45660835	rs2847224	A	C	0.430955	0.9981	1	1	NA	bloodcells_chr21.45410835.45910835	Eosinophill_perc
22	17112087	rs192777048	C	A	0.002159	1	1	NA	NA	bloodcells_chr22.16638558.17138558	WBC_count, Monocyte_perc
22	17557046	rs117861234	A	G	0.026127	0.9997	0.8297	NA	NA	bloodcells_chr22.17336757.18536672	WBC_count, Monocyte_perc, Eosinophill_perc
22	17566001	rs143652002	T	C	0.007296	0.9977	0.878	NA	NA	bloodcells_chr22.17336757.18536672	WBC_count, Lymphocyte_perc, Monocyte_perc
22	17586757	rs140221307	C	T	0.00535	1	1	1	1	bloodcells_chr22.17336757.18536672	WBC_count, Lymphocyte_perc, Monocyte_perc, Neutrophill_perc, Eosinophill_perc, Basophill_perc
22	17844387	rs753147811	C	G	0.001333	1	0.9978	NA	0.0135	bloodcells_chr22.17336757.18536672	WBC_count, RDW, Monocyte_perc
22	18252442	rs183393610	A	G	0.006974	0.9988	0.9961	0.989	NA	bloodcells_chr22.17336757.18536672	Platelet_count, Plateletcrit
22	19712094	rs1059196	T	C	0.340384	1	1	1	0.9834	bloodcells_chr22.19462094.20234013	Platelet_count, PDW
22	21811991	rs5997982	T	C	0.061059	1	0.955	1	0.0042	bloodcells_chr22.21662246.22232892	RBC_count, MCV, Reticulocyte_perc, MSCV, HLR_perc
22	36425023	rs147428040	A	G	0.042566	1	1	1	NA	bloodcells_chr22.36175023.37781436	RBC_count, MCV, RDW, Reticulocyte_perc
22	36677914	rs7078	G	A	0.305751	0.9998	0.9868	1	0.4306	bloodcells_chr22.36175023.37781436	MCV, Plateletcrit, Reticulocyte_perc, MSCV, HLR_perc
22	37258503	rs4821544	C	T	0.304872	0.9898	0.9045	NA	0.9448	bloodcells_chr22.36175023.37781436	Eosinophill_perc, Basophill_perc
22	37462936	rs855791	G	A	0.439738	1	1	1	1	bloodcells_chr22.36175023.37781436	WBC_count, RBC_count, Haemoglobin, MCV, RDW, Platelet_count, Plateletcrit, PDW, Monocyte_perc, Reticulocyte_perc, MSCV, HLR_perc
22	37471208	rs117576908	A	G	0.006543	1	0.9989	1	0.9823	bloodcells_chr22.36175023.37781436	Haemoglobin, MCV, RDW, Reticulocyte_perc, MSCV, HLR_perc
22	37471290	rs881144	A	G	0.123626	0.9903	0.978	1	0.0183	bloodcells_chr22.36175023.37781436	RBC_count, Haemoglobin, MCV, RDW, MSCV
22	43500212	rs5759167	T	G	0.499833	0.9995	0.9613	1	0.0181	bloodcells_chr22.40271587.43815443	Platelet_count, PDW
22	50628937	rs75107793	A	G	0.072474	1	1	1	0.9118	bloodcells_chr22.49746915.51239586	WBC_count, Platelet_count, Plateletcrit, PDW, Eosinophill_perc
22	50710349	rs2235356	A	G	0.483155	0.9598	0.1015	NA	NA	bloodcells_chr22.49746915.51239586	MCV, Platelet_count, Reticulocyte_perc, MSCV
22	50722134	rs11547731	C	T	0.348154	0.9968	0.3216	0.9959	NA	bloodcells_chr22.49746915.51239586	Platelet_count, Plateletcrit, PDW, Reticulocyte_perc, HLR_perc
22	50971266	rs140522	C	T	0.326932	1	1	0.9956	0.5265	bloodcells_chr22.49746915.51239586	RBC_count, MCV, RDW, Monocyte_perc, Neutrophill_perc, Reticulocyte_perc, MSCV, HLR_perc
