# Supplementary material for: Fast and flexible joint fine-mapping of multiple traits via the Sum of Single Effects model
Source: bioRxiv. 2024 Jun 18:2023.04.14.536893. Preprint. [Version 5] doi: 10.1101/2023.04.14.536893 (PMC10327118; doi:10.1101/2023.04.14.536893)
Supplement: Supplement 7 [file media-7.xlsx]

## Sheet: bloodcell_resid_cor
	WBC_count	RBC_count	Haemoglobin	MCV	RDW	Platelet_count	Plateletcrit	PDW	Lymphocyte_perc	Monocyte_perc	Neutrophill_perc	Eosinophill_perc	Basophill_perc	Reticulocyte_perc	MSCV	HLR_perc
WBC_count	1	0.161	0.1495	-0.0168	0.0755	0.2818	0.3356	-0.0368	-0.2637	-0.2762	0.3143	-0.0764	-0.0297	0.1616	-0.0237	0.1854
RBC_count	0.161	1	0.7636	-0.4733	0.0591	0.0028	0.027	0.0725	-0.0454	-0.0504	0.0559	0.0027	-0.0328	0.0469	-0.3994	0.0293
Haemoglobin	0.1495	0.7636	1	0.0943	-0.1789	-0.0731	-0.0763	0.0473	-0.0312	-0.0241	0.0426	-0.0308	-0.047	0.1075	-0.0171	0.0883
MCV	-0.0168	-0.4733	0.0943	1	-0.1701	-0.063	-0.0837	-0.1069	0.0181	0.0248	-0.017	-0.0446	-0.0052	0.0409	0.6657	0.0448
RDW	0.0755	0.0591	-0.1789	-0.1701	1	0.08	0.1084	-0.0187	-0.0593	-0.0214	0.0522	0.0137	0.0196	-0.032	0.0211	0.0061
Platelet_count	0.2818	0.0028	-0.0731	-0.063	0.08	1	0.855	-0.3751	-0.0497	-0.0487	0.0512	0.0166	0.0301	0.0226	-0.0365	0.0377
Plateletcrit	0.3356	0.027	-0.0763	-0.0837	0.1084	0.855	1	-0.1893	-0.0721	-0.0403	0.0674	0.0207	0.0553	0.0224	-0.0349	0.0341
PDW	-0.0368	0.0725	0.0473	-0.1069	-0.0187	-0.3751	-0.1893	1	-0.0217	-0.0327	0.0283	0.0022	0.0075	0.0846	-0.1263	0.0634
Lymphocyte_perc	-0.2637	-0.0454	-0.0312	0.0181	-0.0593	-0.0497	-0.0721	-0.0217	1	0.1573	-0.9372	0.1185	0.0864	-0.0473	0.0281	-0.0495
Monocyte_perc	-0.2762	-0.0504	-0.0241	0.0248	-0.0214	-0.0487	-0.0403	-0.0327	0.1573	1	-0.4183	0.1465	0.1138	-0.0404	0.0188	-0.0339
Neutrophill_perc	0.3143	0.0559	0.0426	-0.017	0.0522	0.0512	0.0674	0.0283	-0.9372	-0.4183	1	-0.3348	-0.1645	0.0551	-0.0262	0.0543
Eosinophill_perc	-0.0764	0.0027	-0.0308	-0.0446	0.0137	0.0166	0.0207	0.0022	0.1185	0.1465	-0.3348	1	0.0842	0.0052	-0.0406	0.0094
Basophill_perc	-0.0297	-0.0328	-0.047	-0.0052	0.0196	0.0301	0.0553	0.0075	0.0864	0.1138	-0.1645	0.0842	1	-0.0272	-0.003	-0.0232
Reticulocyte_perc	0.1616	0.0469	0.1075	0.0409	-0.032	0.0226	0.0224	0.0846	-0.0473	-0.0404	0.0551	0.0052	-0.0272	1	-0.1869	0.933
MSCV	-0.0237	-0.3994	-0.0171	0.6657	0.0211	-0.0365	-0.0349	-0.1263	0.0281	0.0188	-0.0262	-0.0406	-0.003	-0.1869	1	-0.1058
HLR_perc	0.1854	0.0293	0.0883	0.0448	0.0061	0.0377	0.0341	0.0634	-0.0495	-0.0339	0.0543	0.0094	-0.0232	0.933	-0.1058	1
