# Supplementary material for: Fast and flexible joint fine-mapping of multiple traits via the Sum of Single Effects model
Source: bioRxiv. 2024 Jun 18:2023.04.14.536893. Preprint. [Version 5] doi: 10.1101/2023.04.14.536893 (PMC10327118; doi:10.1101/2023.04.14.536893)
Supplement: Supplement 8 [file media-8.xlsx]

## Sheet: gregor
annotation: genomic annotation (also name of BED file)
trait: blood cell trait
odds ratio: GREGOR odds ratio
low, high: confidence interval from Fisher's exact test.
p-value: Fisher's exact test p-value
		susie				mvsusie
annotation (bed file)	trait	odds ratio	low	high	p-value	odds ratio	low	high	p-value
Coding_UCSC.bed	RBC	3.86261	3.73059	3.99886	7.39298e-67	4.24113	4.11689	4.36821	0
Enhancer_Andersson.bed	RBC	6.19552	5.87694	6.5275	4.56744e-14	5.65577	5.3964	5.9242	0
Enhancer_Hoffman.bed	RBC	6.35138	6.16342	6.54188	1.16106e-283	6.5431	6.37649	6.71465	0
eQTL_0.05_FDR.bed	RBC	10.3733	8.17377	12.992	0.999802	7.42439	5.88962	9.24629	1.40946e-42
eQTL_0.1_FDR.bed	RBC	8.76771	7.09126	10.7274	0.999758	6.21419	5.06079	7.55603	3.86008e-46
FOSL2.bed	RBC	6.67051	6.34611	7.00977	6.09738e-35	5.18785	4.94653	5.43911	0
FOXO1_DeMayo.bed	RBC	6.03946	5.77217	6.31602	1.7579e-73	5.29205	5.0784	5.51223	0
Intron_UCSC.bed	RBC	0.761166	0.733894	0.789596	1.29471e-16	0.887129	0.860195	0.915086	4.71832e-14
NR2F2.bed	RBC	6.68681	6.34508	7.04359	1.8244e-52	4.95018	4.70178	5.2093	0
PLZF.bed	RBC	15.3943	13.5665	17.404	1.3266e-35	5.08617	4.20912	6.09309	7.84468e-45
POLII_DeMayo.bed	RBC	1.8327	1.76613	1.90138	2.5658e-186	2.25931	2.19169	2.32884	0
PromoterFlanking_Hoffman.bed	RBC	6.82672	6.5713	7.09087	1.84426e-124	7.32114	7.08784	7.5607	0
Promoter_UCSC.bed	RBC	2.51452	2.42691	2.60506	4.49255e-54	2.72409	2.64284	2.80756	0
SuperEnhancer_Hnisz.bed	RBC	1.67709	1.62656	1.729	4.68411e-168	1.73911	1.69399	1.78538	0
TFBS_ENCODE.bed	RBC	10.3505	9.95973	10.7621	1.48213e-165	9.77456	9.45995	10.1025	0
TSS_Hoffman.bed	RBC	5.63912	5.45522	5.83007	1.80967e-268	5.97123	5.80365	6.14309	0
UTR_3_UCSC.bed	RBC	3.07955	2.94956	3.21414	7.26807e-14	3.1095	2.99517	3.22727	0
UTR_5_UCSC.bed	RBC	5.33765	5.11029	5.57425	2.71949e-60	4.88137	4.6928	5.07541	0
WeakEnhancer_Hoffman.bed	RBC	7.75083	7.51442	7.99526	1.13639e-142	5.64241	5.48657	5.80285	0
Coding_UCSC.bed	HGB	4.0463	3.89198	4.2054	8.4868e-59	4.38307	4.23485	4.5355	0
Enhancer_Andersson.bed	HGB	6.9219	6.54213	7.32226	6.9572e-23	6.02853	5.70284	6.36792	0
Enhancer_Hoffman.bed	HGB	6.09023	5.88959	6.29844	7.33516e-149	6.65603	6.46256	6.85757	0
eQTL_0.05_FDR.bed	HGB	13.6435	10.9362	16.8368	0.849473	23.053	19.5227	27.047	3.47406e-156
eQTL_0.1_FDR.bed	HGB	11.1777	9.15398	13.5247	0.727346	17.878	15.3944	20.6644	8.96328e-167
FOSL2.bed	HGB	6.24726	5.89717	6.61479	2.49204e-16	6.12737	5.80487	6.465	0
FOXO1_DeMayo.bed	HGB	6.65769	6.33847	6.99011	1.83898e-89	6.24946	5.96574	6.54524	0
Intron_UCSC.bed	HGB	0.681579	0.655834	0.708537	0.0026488	0.692337	0.668667	0.716983	1.32179e-89
NR2F2.bed	HGB	6.72168	6.33478	7.12755	7.44161e-49	7.10672	6.73678	7.49677	0
PLZF.bed	HGB	7.00466	5.68331	8.54445	1.49385e-07	1.80795	1.20893	2.60186	0.00359503
POLII_DeMayo.bed	HGB	1.80863	1.73431	1.88556	3.85595e-166	2.29057	2.21202	2.3718	0
PromoterFlanking_Hoffman.bed	HGB	6.43813	6.16326	6.7251	2.72672e-48	7.70212	7.41511	7.99877	0
Promoter_UCSC.bed	HGB	2.39203	2.29675	2.49069	1.27744e-27	2.78214	2.68582	2.88125	0
SuperEnhancer_Hnisz.bed	HGB	1.395	1.34682	1.44477	7.76694e-51	1.53393	1.48733	1.58188	3.68938e-157
TFBS_ENCODE.bed	HGB	10.6428	10.1893	11.1169	2.06042e-84	9.64472	9.30254	10.0027	0
TSS_Hoffman.bed	HGB	4.7497	4.56716	4.93885	3.17378e-80	6.13336	5.93237	6.34033	0
UTR_3_UCSC.bed	HGB	3.03108	2.88596	3.18198	2.63497e-10	3.35482	3.21351	3.50134	0
UTR_5_UCSC.bed	HGB	4.72622	4.48846	4.97312	3.20436e-12	4.8317	4.60977	5.06154	0
WeakEnhancer_Hoffman.bed	HGB	7.41346	7.15933	7.67486	1.42647e-56	6.50225	6.29525	6.71571	0
Coding_UCSC.bed	MCV	3.912	3.75996	4.07013	1.55928e-109	4.99897	4.84442	5.1576	0
Enhancer_Andersson.bed	MCV	5.92431	5.56778	6.2988	2.68792e-37	6.79137	6.46723	7.12898	0
Enhancer_Hoffman.bed	MCV	5.73733	5.5454	5.93433	1.05826e-276	6.17623	6.006	6.35372	0
eQTL_0.05_FDR.bed	MCV	10.1817	7.49779	13.5266	0.347867	7.70195	5.98041	9.77441	3.34021e-37
eQTL_0.1_FDR.bed	MCV	8.14066	6.16172	10.5673	0.639698	6.67985	5.3466	8.24936	3.89862e-42
FOSL2.bed	MCV	4.06321	3.78364	4.3579	0.00803601	4.50392	4.25474	4.76479	0
FOXO1_DeMayo.bed	MCV	5.06801	4.79289	5.35627	2.10505e-36	4.6262	4.40655	4.85446	0
Intron_UCSC.bed	MCV	0.678281	0.65272	0.704975	7.1206e-09	0.98375	0.950773	1.01803	0.34643
NR2F2.bed	MCV	4.15308	3.85496	4.46977	2.15671e-10	4.25305	3.9978	4.52054	1.16105426772693e-321
PLZF.bed	MCV	6.27976	4.98195	7.81478	4.14251e-06	6.75059	5.61239	8.05758	8.62061e-60
POLII_DeMayo.bed	MCV	2.45958	2.3661	2.55638	0	2.55095	2.47008	2.63378	0
PromoterFlanking_Hoffman.bed	MCV	7.39925	7.08898	7.72313	5.27319e-190	8.14393	7.86352	8.432	0
Promoter_UCSC.bed	MCV	3.00649	2.89243	3.12471	9.72625e-99	3.26925	3.16675	3.37476	0
SuperEnhancer_Hnisz.bed	MCV	1.69472	1.63724	1.75407	7.69652e-204	1.96116	1.90641	2.01725	0
TFBS_ENCODE.bed	MCV	9.69165	9.29432	10.1127	4.95769e-176	10.0911	9.74262	10.4572	0
TSS_Hoffman.bed	MCV	5.64309	5.43204	5.85912	1.10176639022598e-321	6.16899	5.97813	6.36529	0
UTR_3_UCSC.bed	MCV	4.15967	3.97775	4.34785	6.07998e-77	3.8946	3.74731	4.04592	0
UTR_5_UCSC.bed	MCV	4.61813	4.3793	4.86905	4.59015e-44	5.88694	5.65131	6.13062	0
WeakEnhancer_Hoffman.bed	MCV	6.42384	6.19571	6.66075	4.82464e-103	6.22168	6.03497	6.41455	0
Coding_UCSC.bed	RDW	5.49449	5.30335	5.69117	2.08669e-169	5.15966	4.99542	5.3285	0
Enhancer_Andersson.bed	RDW	8.3697	7.94224	8.81577	1.50131e-20	7.09217	6.74824	7.45358	0
Enhancer_Hoffman.bed	RDW	7.88195	7.63368	8.13869	7.32686339631989e-313	6.79828	6.6024	7.00184	0
eQTL_0.05_FDR.bed	RDW	16.0711	12.9393	19.7691	0.770445	7.36489	5.54227	9.60575	3.31639e-29
eQTL_0.1_FDR.bed	RDW	11.1608	9.01178	13.6859	0.980168	10.4044	8.55473	12.5442	4.76675e-73
FOSL2.bed	RDW	5.70532	5.37085	6.05427	1.27258e-08	5.15282	4.87177	5.44671	0
FOXO1_DeMayo.bed	RDW	4.88987	4.62649	5.16582	2.86888e-20	4.31405	4.09449	4.54325	0
Intron_UCSC.bed	RDW	1.02572	0.984959	1.06842	1.16081e-30	0.938717	0.905317	0.973533	0.000665952
NR2F2.bed	RDW	4.73003	4.41543	5.06234	2.39699e-06	5.17941	4.88114	5.4907	0
PLZF.bed	RDW	12.5823	10.7387	14.6634	4.2617e-24	6.56774	5.3977	7.92089	2.57223e-52
POLII_DeMayo.bed	RDW	2.62077	2.52666	2.7178	0	2.63777	2.55147	2.7264	0
PromoterFlanking_Hoffman.bed	RDW	9.5193	9.15639	9.89205	7.17405e-224	7.79144	7.50762	8.08005	0
Promoter_UCSC.bed	RDW	3.6862	3.55698	3.81932	2.13332e-156	3.37681	3.2674	3.48901	0
SuperEnhancer_Hnisz.bed	RDW	1.61822	1.56554	1.67248	6.18488e-94	1.80713	1.75423	1.86183	1.14924659285697e-317
TFBS_ENCODE.bed	RDW	11.4594	10.9953	11.9492	2.14349e-121	9.63737	9.29482	9.99495	0
TSS_Hoffman.bed	RDW	7.03168	6.78952	7.28325	0	6.37494	6.17114	6.58431	0
UTR_3_UCSC.bed	RDW	5.59861	5.38272	5.82478	5.26624e-136	4.50769	4.33958	4.68195	0
UTR_5_UCSC.bed	RDW	6.6559	6.36148	6.96178	3.96297e-59	5.94637	5.6999	6.20129	0
WeakEnhancer_Hoffman.bed	RDW	8.23358	7.9631	8.51298	1.01578e-67	6.30944	6.11244	6.51092	0
Coding_UCSC.bed	MSCV	5.96768	5.7358	6.20814	5.42865e-153	5.19327	5.02525	5.36614	0
Enhancer_Andersson.bed	MSCV	7.21213	6.74984	7.69592	0.00205653	6.0964	5.77403	6.43253	0
Enhancer_Hoffman.bed	MSCV	7.32829	7.07046	7.59425	2.91352e-183	6.21622	6.03447	6.40449	0
eQTL_0.05_FDR.bed	MSCV	4.02633	2.37932	6.38662	1	3.01196	1.94428	4.45995	2.39369e-06
eQTL_0.1_FDR.bed	MSCV	7.84951	5.82345	10.3602	0.999995	5.57006	4.29507	7.11022	2.03114e-27
FOSL2.bed	MSCV	6.56563	6.13815	7.015	1.57436e-07	4.9869	4.70545	5.28171	0
FOXO1_DeMayo.bed	MSCV	6.65129	6.27914	7.04275	8.94695e-42	4.67149	4.43696	4.91523	0
Intron_UCSC.bed	MSCV	0.996133	0.954442	1.03989	2.03083e-09	0.861867	0.832037	0.892998	3.52829e-16
NR2F2.bed	MSCV	6.71543	6.25743	7.19748	7.62134e-22	4.59885	4.31477	4.89662	0
PLZF.bed	MSCV	18.2217	15.524	21.2725	9.49142e-27	11.2774	9.69116	13.0541	1.70724e-124
POLII_DeMayo.bed	MSCV	2.71575	2.60753	2.82793	6.10218e-298	2.71369	2.62482	2.80547	0
PromoterFlanking_Hoffman.bed	MSCV	9.56651	9.15103	10.0008	1.26259e-116	8.08339	7.78961	8.38653	0
Promoter_UCSC.bed	MSCV	3.3907	3.25351	3.53289	7.06149e-71	3.38729	3.27655	3.50137	0
SuperEnhancer_Hnisz.bed	MSCV	1.9038	1.83635	1.97386	1.66224e-153	1.99196	1.93354	2.052	0
TFBS_ENCODE.bed	MSCV	12.1555	11.625	12.7179	4.45898e-120	11.2132	10.7966	11.6477	0
TSS_Hoffman.bed	MSCV	7.50075	7.21155	7.8004	1.85574e-271	6.50906	6.30065	6.7228	0
UTR_3_UCSC.bed	MSCV	4.84961	4.6239	5.08581	4.47318e-53	4.27889	4.11305	4.44992	0
UTR_5_UCSC.bed	MSCV	6.68814	6.34377	7.04837	1.42035e-34	6.08793	5.83309	6.35254	0
WeakEnhancer_Hoffman.bed	MSCV	8.73498	8.41226	9.06676	1.22913e-60	5.93701	5.74613	6.13213	0
Coding_UCSC.bed	Reticulocyte_perc	4.68948	4.49596	4.89028	9.14291e-75	4.91197	4.73064	5.09969	0
Enhancer_Andersson.bed	Reticulocyte_perc	7.08252	6.64351	7.5471	0.00106385	7.35059	6.93168	7.78694	0
Enhancer_Hoffman.bed	Reticulocyte_perc	7.56973	7.29359	7.85425	5.09336e-248	7.88477	7.62986	8.14719	0
eQTL_0.05_FDR.bed	Reticulocyte_perc	7.07043	4.95346	9.80059	1	23.8341	19.7383	28.5521	4.44832e-123
eQTL_0.1_FDR.bed	Reticulocyte_perc	4.82135	3.38306	6.67358	1	19.6275	16.5957	23.0716	3.49547e-139
FOSL2.bed	Reticulocyte_perc	6.65606	6.24009	7.09545	2.21567e-30	6.34392	5.96899	6.73715	0
FOXO1_DeMayo.bed	Reticulocyte_perc	4.76359	4.46797	5.07365	1.61247e-15	4.70559	4.43445	4.98946	0
Intron_UCSC.bed	Reticulocyte_perc	0.848568	0.810844	0.888238	4.22085e-14	0.804491	0.773744	0.836645	6.71891e-27
NR2F2.bed	Reticulocyte_perc	5.01365	4.6431	5.40771	1.73075e-07	5.64055	5.27103	6.02979	0
PLZF.bed	Reticulocyte_perc	10.903	8.97578	13.1306	3.53766e-21	7.65896	6.16351	9.41449	1.07422e-48
POLII_DeMayo.bed	Reticulocyte_perc	2.27098	2.17333	2.37232	2.4003e-259	2.44271	2.35113	2.53755	0
PromoterFlanking_Hoffman.bed	Reticulocyte_perc	7.52087	7.16993	7.88094	2.00946e-79	8.73259	8.37659	9.09889	0
Promoter_UCSC.bed	Reticulocyte_perc	3.50214	3.35991	3.64951	1.87938e-142	3.37101	3.24715	3.49922	0
SuperEnhancer_Hnisz.bed	Reticulocyte_perc	2.0225	1.94817	2.09933	2.56e-201	1.93808	1.87454	2.00337	1.48778976063466e-318
TFBS_ENCODE.bed	Reticulocyte_perc	13.4339	12.7634	14.141	2.24765e-196	11.5439	11.0702	12.0364	0
TSS_Hoffman.bed	Reticulocyte_perc	6.64434	6.37823	6.91932	8.10983e-248	6.70267	6.46199	6.95063	0
UTR_3_UCSC.bed	Reticulocyte_perc	3.95013	3.75512	4.15307	1.20744e-16	4.56663	4.37104	4.77026	0
UTR_5_UCSC.bed	Reticulocyte_perc	6.80457	6.46207	7.16153	9.75565e-48	5.51013	5.23786	5.79648	0
WeakEnhancer_Hoffman.bed	Reticulocyte_perc	9.37058	9.01804	9.73242	2.0722e-99	8.04449	7.77176	8.33147	0
Coding_UCSC.bed	HLR_perc	5.17809	4.96791	5.39421	2.12703e-87	5.20849	5.02008	5.40489	0
Enhancer_Andersson.bed	HLR_perc	8.78615	8.25782	9.33839	2.86474e-06	7.94297	7.50582	8.39997	0
Enhancer_Hoffman.bed	HLR_perc	8.31524	8.01941	8.62284	1.06334e-220	7.99217	7.73454	8.26226	0
eQTL_0.05_FDR.bed	HLR_perc	12.1298	8.76781	16.3826	1	28.8501	24.2749	34.0524	1.93223e-159
eQTL_0.1_FDR.bed	HLR_perc	8.25201	5.97371	11.1284	1	22.9053	19.5916	26.6032	5.2247e-173
FOSL2.bed	HLR_perc	7.3928	6.92472	7.88205	1.59893e-14	5.68538	5.33399	6.05579	0
FOXO1_DeMayo.bed	HLR_perc	5.9024	5.55196	6.27194	5.00337e-16	4.45388	4.19198	4.72996	0
Intron_UCSC.bed	HLR_perc	0.792241	0.759324	0.826774	4.4315e-13	0.796455	0.765883	0.828455	5.34973e-29
NR2F2.bed	HLR_perc	6.80866	6.34495	7.30021	7.01515e-18	5.92758	5.5489	6.3272	0
PLZF.bed	HLR_perc	3.05167	2.03973	4.3933	0.966181	8.90163	7.2783	10.7853	2.39879e-62
POLII_DeMayo.bed	HLR_perc	2.39092	2.29112	2.49448	9.60592745994777e-315	2.81142	2.70926	2.91673	0
PromoterFlanking_Hoffman.bed	HLR_perc	8.10943	7.72916	8.50388	2.71006e-60	8.80955	8.45062	9.17929	0
Promoter_UCSC.bed	HLR_perc	3.57556	3.4316	3.72518	3.26932e-120	3.67558	3.54303	3.8128	0
SuperEnhancer_Hnisz.bed	HLR_perc	1.90944	1.84057	1.98098	9.0644e-164	2.10567	2.03707	2.1764	0
TFBS_ENCODE.bed	HLR_perc	13.9553	13.3036	14.6487	9.27577e-151	12.7745	12.2399	13.3497	0
TSS_Hoffman.bed	HLR_perc	7.06255	6.78346	7.35238	1.12335e-228	7.35821	7.0986	7.62728	0
UTR_3_UCSC.bed	HLR_perc	4.50669	4.28936	4.73196	5.58548e-26	4.71704	4.51754	4.92473	0
UTR_5_UCSC.bed	HLR_perc	7.18224	6.82178	7.56201	1.39114e-41	6.03315	5.74356	6.33454	0
WeakEnhancer_Hoffman.bed	HLR_perc	10.0371	9.66536	10.4181	2.29404e-60	8.63222	8.3388	8.93107	0
Coding_UCSC.bed	Platelet_count	4.49421	4.34319	4.64947	2.77965e-194	4.47698	4.35609	4.60116	0
Enhancer_Andersson.bed	Platelet_count	6.73109	6.38856	7.08825	1.23009e-80	7.1765	6.89711	7.46579	0
Enhancer_Hoffman.bed	Platelet_count	5.95151	5.77368	6.13317	0	6.07412	5.92845	6.22353	0
eQTL_0.05_FDR.bed	Platelet_count	19.8489	16.5091	23.6721	1.11084e-18	22.9382	20.2703	25.9147	7.38352e-275
eQTL_0.1_FDR.bed	Platelet_count	15.6322	13.2889	18.2933	1.15994e-18	17.6219	15.7525	19.677	3.99656e-289
FOSL2.bed	Platelet_count	5.94489	5.63252	6.27175	3.55294e-44	5.06906	4.84653	5.30012	0
FOXO1_DeMayo.bed	Platelet_count	4.81807	4.57852	5.06603	9.61622e-37	4.61245	4.42848	4.80131	0
Intron_UCSC.bed	Platelet_count	0.646303	0.624381	0.669099	3.52824e-18	0.67045	0.65178	0.689702	6.85724e-159
NR2F2.bed	Platelet_count	6.03025	5.69898	6.37684	5.41718e-65	5.36307	5.11991	5.61587	0
PLZF.bed	Platelet_count	5.3708	4.29528	6.63588	5.59938e-07	4.17253	3.43968	5.01677	2.53543e-35
POLII_DeMayo.bed	Platelet_count	2.56019	2.47387	2.64884	0	2.59078	2.52018	2.66315	0
PromoterFlanking_Hoffman.bed	Platelet_count	5.84284	5.60597	6.08572	2.42982e-140	6.5781	6.37458	6.78803	0
Promoter_UCSC.bed	Platelet_count	3.06118	2.95761	3.16821	1.21491e-136	2.96119	2.88006	3.0447	0
SuperEnhancer_Hnisz.bed	Platelet_count	1.88277	1.82658	1.94095	0	2.15545	2.10359	2.20867	0
TFBS_ENCODE.bed	Platelet_count	10.0717	9.69726	10.4635	1.32417e-229	9.86765	9.56527	10.1811	0
TSS_Hoffman.bed	Platelet_count	5.25727	5.07875	5.44235	0	5.56163	5.41199	5.7153	0
UTR_3_UCSC.bed	Platelet_count	3.71821	3.56743	3.87449	8.3894e-66	3.58498	3.46737	3.70556	0
UTR_5_UCSC.bed	Platelet_count	4.31407	4.10859	4.52901	1.76917e-50	4.54989	4.38192	4.72323	0
WeakEnhancer_Hoffman.bed	Platelet_count	5.439	5.25993	5.62278	2.50448e-87	6.09722	5.93845	6.2561	0
Coding_UCSC.bed	Plateletcrit	4.35521	4.19136	4.52436	3.25419e-130	4.31025	4.1872	4.43661	0
Enhancer_Andersson.bed	Plateletcrit	8.29351	7.85613	8.74959	1.32334e-97	7.03815	6.74758	7.33959	0
Enhancer_Hoffman.bed	Plateletcrit	6.79064	6.57114	7.01887	0	6.31328	6.15349	6.47442	0
eQTL_0.05_FDR.bed	Plateletcrit	24.4459	20.14	29.4171	2.57886e-20	12.2421	10.3524	14.3942	4.3157e-109
eQTL_0.1_FDR.bed	Plateletcrit	15.2438	12.5941	18.2956	5.14926e-10	11.1757	9.70253	12.8198	1.17552e-142
FOSL2.bed	Plateletcrit	6.61921	6.24559	7.01063	2.22707e-54	5.33825	5.09578	5.58838	0
FOXO1_DeMayo.bed	Plateletcrit	5.90212	5.59963	6.2173	5.5589e-60	4.71505	4.52003	4.91696	0
Intron_UCSC.bed	Plateletcrit	0.712879	0.686849	0.740018	3.50465e-41	0.631069	0.612968	0.649799	1.30037e-195
NR2F2.bed	Plateletcrit	6.90657	6.50394	7.33053	1.26123e-71	5.78422	5.51791	6.06085	0
PLZF.bed	Plateletcrit	4.0677	3.03131	5.34861	0.00636583	6.84884	5.83283	7.99619	1.09305e-78
POLII_DeMayo.bed	Plateletcrit	2.70543	2.60675	2.80754	0	2.50928	2.43757	2.58302	0
PromoterFlanking_Hoffman.bed	Plateletcrit	6.48178	6.1988	6.77454	5.57838e-140	6.49328	6.28346	6.7088	0
Promoter_UCSC.bed	Plateletcrit	3.28472	3.16372	3.4096	9.36708e-149	2.81704	2.73507	2.9008	0
SuperEnhancer_Hnisz.bed	Plateletcrit	2.3151	2.24049	2.39217	0	2.182	2.12738	2.23804	0
TFBS_ENCODE.bed	Plateletcrit	11.2337	10.7719	11.7206	8.87222e-240	10.4994	10.1594	10.8539	0
TSS_Hoffman.bed	Plateletcrit	5.89894	5.68201	6.12293	0	5.50125	5.34682	5.66075	0
UTR_3_UCSC.bed	Plateletcrit	4.39376	4.20555	4.58867	2.08206e-104	3.66237	3.53742	3.79088	0
UTR_5_UCSC.bed	Plateletcrit	4.93909	4.68679	5.20019	8.84433e-65	4.37413	4.20185	4.55213	0
WeakEnhancer_Hoffman.bed	Plateletcrit	6.83294	6.59431	7.07887	8.41739e-149	6.30602	6.13633	6.48019	0
Coding_UCSC.bed	PDW	4.56289	4.39684	4.73391	2.04865e-209	4.69728	4.54705	4.85164	0
Enhancer_Andersson.bed	PDW	6.27466	5.92398	6.64202	9.43682e-51	6.76832	6.44	7.10925	0
Enhancer_Hoffman.bed	PDW	6.69872	6.48012	6.92205	0	7.09404	6.89106	7.30088	0
eQTL_0.05_FDR.bed	PDW	23.0271	18.9496	27.7523	3.07865e-18	13.7264	11.2463	16.5911	7.2619e-84
eQTL_0.1_FDR.bed	PDW	17.8297	14.9305	21.1583	3.35948e-15	13.4419	11.4504	15.7034	9.24788e-124
FOSL2.bed	PDW	5.21577	4.90958	5.53875	6.21575e-31	6.07425	5.77307	6.38797	0
FOXO1_DeMayo.bed	PDW	5.19634	4.92914	5.47609	4.9268e-59	4.9681	4.73618	5.20961	0
Intron_UCSC.bed	PDW	0.65103	0.626354	0.676826	5.24724e-20	0.668412	0.646509	0.691145	2.61943e-116
NR2F2.bed	PDW	5.84648	5.50002	6.20914	1.2434e-52	6.51181	6.17992	6.85736	0
PLZF.bed	PDW	5.92392	4.72051	7.34488	0.000514157	6.55109	5.40652	7.87072	2.17422e-54
POLII_DeMayo.bed	PDW	2.77254	2.67234	2.87636	0	2.90333	2.8117	2.99771	0
PromoterFlanking_Hoffman.bed	PDW	5.03985	4.80975	5.27815	7.09731e-63	6.00625	5.77561	6.24363	0
Promoter_UCSC.bed	PDW	2.70522	2.60286	2.81116	2.19915e-69	2.9713	2.87431	3.0713	0
SuperEnhancer_Hnisz.bed	PDW	2.38989	2.31243	2.47001	0	2.58875	2.51537	2.66436	0
TFBS_ENCODE.bed	PDW	10.9376	10.4699	11.4318	1.46861e-247	10.0757	9.71392	10.4503	0
TSS_Hoffman.bed	PDW	5.21127	5.01937	5.40971	8.45070631403993e-317	5.73384	5.54961	5.92322	0
UTR_3_UCSC.bed	PDW	3.92317	3.7548	4.09711	4.15476e-73	3.54366	3.40349	3.6883	0
UTR_5_UCSC.bed	PDW	5.08044	4.83841	5.33445	1.59972e-94	4.74312	4.53493	4.95932	0
WeakEnhancer_Hoffman.bed	PDW	6.6524	6.4251	6.88694	6.20509e-207	6.1748	5.98484	6.36891	0
Coding_UCSC.bed	WBC	4.41245	4.234	4.59784	4.52312e-150	3.92164	3.8017	4.04595	0
Enhancer_Andersson.bed	WBC	9.40056	8.88624	9.94214	7.76948e-106	7.70452	7.37837	8.04203	0
Enhancer_Hoffman.bed	WBC	7.7495	7.48228	8.02788	0	6.40149	6.23334	6.57474	0
eQTL_0.05_FDR.bed	WBC	22.5366	18.4376	27.3092	1.55396e-11	33.4872	29.783	37.5728	0
eQTL_0.1_FDR.bed	WBC	16.5699	13.7861	19.7767	3.08118e-10	22.6375	20.2378	25.2644	0
FOSL2.bed	WBC	7.77977	7.3261	8.25431	1.98923e-68	5.61045	5.34676	5.88452	0
FOXO1_DeMayo.bed	WBC	6.49502	6.14296	6.86348	3.96868e-58	4.04109	3.85288	4.23699	0
Intron_UCSC.bed	WBC	0.490709	0.472035	0.51023	4.84666e-05	0.553714	0.537765	0.570225	1.6618901677902e-313
NR2F2.bed	WBC	7.26238	6.80411	7.74235	1.31385e-67	5.97799	5.68849	6.27954	0
PLZF.bed	WBC	9.6552	7.86668	11.7382	1.94317e-20	4.93856	4.04434	5.9732	1.77731e-39
POLII_DeMayo.bed	WBC	3.49428	3.36375	3.6286	0	2.26234	2.19261	2.33414	0
PromoterFlanking_Hoffman.bed	WBC	6.80943	6.49007	7.14175	4.99583e-127	6.87798	6.64726	7.11635	0
Promoter_UCSC.bed	WBC	3.28247	3.15192	3.41753	5.87039e-143	2.76953	2.68446	2.85665	0
SuperEnhancer_Hnisz.bed	WBC	2.38264	2.29978	2.4684	0	2.18046	2.12323	2.23885	0
TFBS_ENCODE.bed	WBC	11.7843	11.2589	12.3357	4.71661e-221	9.19373	8.89617	9.49946	0
TSS_Hoffman.bed	WBC	6.38837	6.13965	6.64717	0	5.61247	5.44607	5.78167	0
UTR_3_UCSC.bed	WBC	3.90063	3.7123	4.09593	5.95615e-66	3.29247	3.16994	3.41895	0
UTR_5_UCSC.bed	WBC	5.89719	5.59253	6.21495	1.55752e-133	4.558	4.37083	4.75216	0
WeakEnhancer_Hoffman.bed	WBC	6.20183	5.96171	6.44958	1.42296e-76	5.80545	5.63948	5.97725	0
Coding_UCSC.bed	Lymphocyte_perc	4.08586	3.93035	4.24525	7.14063e-67	3.78429	3.65093	3.92231	0
Enhancer_Andersson.bed	Lymphocyte_perc	9.55064	9.08314	10.0359	2.0266e-55	10.6117	10.1473	11.0979	0
Enhancer_Hoffman.bed	Lymphocyte_perc	6.20492	6.00474	6.4145	2.84584e-156	6.85179	6.65143	7.05827	0
eQTL_0.05_FDR.bed	Lymphocyte_perc	15.9104	12.8046	19.5594	0.543147	18.8658	15.771	22.4201	8.64621e-122
eQTL_0.1_FDR.bed	Lymphocyte_perc	15.2512	12.7725	18.0938	0.00194684	15.9357	13.6295	18.5342	1.95079e-144
FOSL2.bed	Lymphocyte_perc	5.71838	5.38404	6.068	3.33509e-20	6.07459	5.7538	6.40889	0
FOXO1_DeMayo.bed	Lymphocyte_perc	4.82064	4.55872	5.09383	1.79922e-19	4.69138	4.45269	4.94014	0
Intron_UCSC.bed	Lymphocyte_perc	0.617715	0.595256	0.64107	0.240984	0.541141	0.523698	0.559201	6.69321e-270
NR2F2.bed	Lymphocyte_perc	5.30224	4.96475	5.65685	5.74101e-23	4.9243	4.62554	5.23833	0
PLZF.bed	Lymphocyte_perc	5.75086	4.54543	7.18392	0.000763126	6.44097	5.25214	7.82359	5.80556e-48
POLII_DeMayo.bed	Lymphocyte_perc	1.5806	1.51361	1.65008	4.78969e-103	1.77973	1.71379	1.84779	2.13715e-177
PromoterFlanking_Hoffman.bed	Lymphocyte_perc	6.72426	6.44008	7.01879	1.59768e-71	7.6297	7.34038	7.92302	0
Promoter_UCSC.bed	Lymphocyte_perc	2.75194	2.64673	2.86072	1.87785e-65	2.85446	2.75589	2.95575	0
SuperEnhancer_Hnisz.bed	Lymphocyte_perc	1.84676	1.78617	1.90945	2.89482e-191	2.28357	2.21661	2.3524	0
TFBS_ENCODE.bed	Lymphocyte_perc	11.1943	10.7293	11.6847	2.12393e-115	8.75041	8.44786	9.06736	0
TSS_Hoffman.bed	Lymphocyte_perc	5.07037	4.87854	5.26724	1.39262e-132	6.27799	6.07317	6.49009	0
UTR_3_UCSC.bed	Lymphocyte_perc	4.49934	4.31136	4.69474	3.90307e-80	3.32473	3.18346	3.47109	0
UTR_5_UCSC.bed	Lymphocyte_perc	5.59893	5.33434	5.87596	8.88839e-31	4.94339	4.7155	5.17858	0
WeakEnhancer_Hoffman.bed	Lymphocyte_perc	7.05888	6.81698	7.31094	5.08853e-27	6.53545	6.32848	6.74898	0
Coding_UCSC.bed	Monocyte_perc	4.89888	4.68884	5.11637	5.30177e-202	5.00738	4.83373	5.18625	0
Enhancer_Andersson.bed	Monocyte_perc	8.21841	7.71645	8.74666	6.39586e-85	8.86867	8.43691	9.32008	0
Enhancer_Hoffman.bed	Monocyte_perc	5.53308	5.31867	5.75542	5.19979e-195	7.28267	7.05846	7.51556	0
eQTL_0.05_FDR.bed	Monocyte_perc	5.36402	3.38563	8.09019	0.691739	23.9402	20.0363	28.4181	3.14702e-138
eQTL_0.1_FDR.bed	Monocyte_perc	3.2921	2.08124	4.95649	0.999422	17.7119	15.076	20.6927	3.0864e-143
FOSL2.bed	Monocyte_perc	5.23809	4.86593	5.63333	3.31932e-27	6.44604	6.09788	6.81012	0
FOXO1_DeMayo.bed	Monocyte_perc	3.73604	3.47178	4.01515	0.00110084	5.50635	5.22912	5.79534	0
Intron_UCSC.bed	Monocyte_perc	0.561724	0.538456	0.586062	0.558165	0.731557	0.705375	0.758858	2.44903e-60
NR2F2.bed	Monocyte_perc	3.90867	3.57536	4.26573	0.000356108	6.85977	6.47669	7.26262	0
PLZF.bed	Monocyte_perc	1.73212	1.00721	2.77978	0.990862	2.27571	1.57333	3.18649	2.16553e-05
POLII_DeMayo.bed	Monocyte_perc	2.24551	2.14346	2.3517	2.35245e-211	2.83246	2.73434	2.93371	0
PromoterFlanking_Hoffman.bed	Monocyte_perc	5.76391	5.46225	6.08057	1.04238e-77	7.08472	6.79982	7.3803	0
Promoter_UCSC.bed	Monocyte_perc	3.16283	3.02469	3.30634	1.03165e-135	3.36301	3.24535	3.48425	0
SuperEnhancer_Hnisz.bed	Monocyte_perc	2.22697	2.14162	2.31554	0	2.30971	2.23848	2.38315	0
TFBS_ENCODE.bed	Monocyte_perc	9.13926	8.71539	9.58986	1.29178e-137	10.585	10.1775	11.0141	0
TSS_Hoffman.bed	Monocyte_perc	5.58313	5.33978	5.83464	3.59163e-263	6.48494	6.2636	6.71419	0
UTR_3_UCSC.bed	Monocyte_perc	3.89311	3.69064	4.10435	3.95788e-71	3.75406	3.59347	3.92138	0
UTR_5_UCSC.bed	Monocyte_perc	4.39432	4.12462	4.67888	4.38362e-37	4.98608	4.74694	5.23552	0
WeakEnhancer_Hoffman.bed	Monocyte_perc	5.7651	5.52377	6.01874	1.20305e-71	5.95815	5.7552	6.16734	0
Coding_UCSC.bed	Neutrophill_perc	4.58565	4.41572	4.76136	5.90958e-135	4.46564	4.30989	4.62601	0
Enhancer_Andersson.bed	Neutrophill_perc	9.71543	9.2464	10.2098	8.51619e-66	10.0298	9.57097	10.5067	0
Enhancer_Hoffman.bed	Neutrophill_perc	6.49003	6.27776	6.70831	3.06085e-194	6.82112	6.61408	7.03254	0
eQTL_0.05_FDR.bed	Neutrophill_perc	11.8939	9.34654	14.9454	0.966079	14.3027	11.6162	17.4368	4.77406e-79
eQTL_0.1_FDR.bed	Neutrophill_perc	8.5975	6.89636	10.605	0.986046	11.9803	9.97808	14.277	1.16831e-90
FOSL2.bed	Neutrophill_perc	5.90284	5.56714	6.25404	7.35529e-23	6.44874	6.10558	6.80733	0
FOXO1_DeMayo.bed	Neutrophill_perc	5.17179	4.90148	5.45364	2.97821e-27	5.36745	5.10033	5.64693	0
Intron_UCSC.bed	Neutrophill_perc	0.634211	0.611296	0.658089	0.42811	0.551223	0.532785	0.570379	5.17599e-236
NR2F2.bed	Neutrophill_perc	5.84565	5.49107	6.21761	1.19034e-39	5.96673	5.61916	6.33159	0
PLZF.bed	Neutrophill_perc	8.82294	7.30983	10.5682	2.20632e-11	11.3198	9.66623	13.1873	1.24001e-115
POLII_DeMayo.bed	Neutrophill_perc	1.65708	1.58653	1.73027	7.44184e-133	2.06203	1.98675	2.13971	2.69953e-280
PromoterFlanking_Hoffman.bed	Neutrophill_perc	6.89013	6.59975	7.18962	4.44325e-84	7.46227	7.17355	7.76351	0
Promoter_UCSC.bed	Neutrophill_perc	2.82541	2.71702	2.9374	3.52422e-91	3.1986	3.08809	3.31243	0
SuperEnhancer_Hnisz.bed	Neutrophill_perc	1.76319	1.70433	1.82404	1.68966e-178	2.24513	2.17741	2.31481	0
TFBS_ENCODE.bed	Neutrophill_perc	12.5147	11.9535	13.0918	1.07036e-160	10.8938	10.4801	11.3222	0
TSS_Hoffman.bed	Neutrophill_perc	4.93847	4.7494	5.13413	1.37756e-122	6.159	5.95055	6.37363	0
UTR_3_UCSC.bed	Neutrophill_perc	4.32916	4.14428	4.52064	6.98861e-74	3.91466	3.75233	4.08249	0
UTR_5_UCSC.bed	Neutrophill_perc	5.35986	5.10152	5.6293	3.42316e-30	5.70146	5.44495	5.96703	0
WeakEnhancer_Hoffman.bed	Neutrophill_perc	7.33647	7.08612	7.5942	7.70295e-52	7.36304	7.12571	7.60573	0
Coding_UCSC.bed	Eosinophill_perc	4.63665	4.45895	4.8207	4.01574e-84	4.32241	4.17427	4.47569	0
Enhancer_Andersson.bed	Eosinophill_perc	11.6058	11.0395	12.2004	2.77346e-108	10.9484	10.4725	11.4435	0
Enhancer_Hoffman.bed	Eosinophill_perc	7.36221	7.11888	7.61598	4.85541e-247	7.29155	7.07514	7.51507	0
eQTL_0.05_FDR.bed	Eosinophill_perc	13.9375	10.8959	17.5846	0.993107	8.59928	6.64814	10.9557	5.30927e-39
eQTL_0.1_FDR.bed	Eosinophill_perc	9.27614	7.28069	11.6629	0.999998	6.63648	5.24473	8.29211	7.1755e-38
FOSL2.bed	Eosinophill_perc	5.55789	5.20396	5.93057	0.000260686	5.4395	5.13756	5.7557	0
FOXO1_DeMayo.bed	Eosinophill_perc	4.3255	4.06097	4.60318	0.000192798	4.22349	3.99851	4.45946	0
Intron_UCSC.bed	Eosinophill_perc	0.63337	0.610031	0.657719	0.0204894	0.662741	0.640286	0.686093	2.40226e-113
NR2F2.bed	Eosinophill_perc	4.79045	4.448	5.15301	0.000325939	4.50994	4.22322	4.81182	2.08668e-305
PLZF.bed	Eosinophill_perc	12.6187	10.5989	14.9322	7.86462e-18	10.3107	8.75644	12.063	1.30045e-102
POLII_DeMayo.bed	Eosinophill_perc	2.03479	1.95271	2.1197	6.31164e-205	2.15319	2.07682	2.232	0
PromoterFlanking_Hoffman.bed	Eosinophill_perc	7.85979	7.52297	8.20709	2.58293e-90	7.65331	7.36495	7.95089	0
Promoter_UCSC.bed	Eosinophill_perc	3.63987	3.50472	3.77983	1.75195e-153	3.25489	3.14513	3.36817	0
SuperEnhancer_Hnisz.bed	Eosinophill_perc	2.17567	2.10366	2.25003	0	2.42256	2.35097	2.49637	0
TFBS_ENCODE.bed	Eosinophill_perc	12.3915	11.8667	12.9448	3.86044e-135	10.3332	9.95237	10.7307	0
TSS_Hoffman.bed	Eosinophill_perc	6.77889	6.52978	7.03586	3.65633e-265	6.84887	6.62558	7.07855	0
UTR_3_UCSC.bed	Eosinophill_perc	4.59926	4.39676	4.80869	2.33646e-79	3.72965	3.57622	3.88937	0
UTR_5_UCSC.bed	Eosinophill_perc	5.52435	5.2437	5.81895	1.24061e-14	4.63051	4.41201	4.85889	0
WeakEnhancer_Hoffman.bed	Eosinophill_perc	8.98932	8.67933	9.30952	1.85918e-87	6.40694	6.19969	6.61889	0
Coding_UCSC.bed	Basophill_perc	5.62186	5.13718	6.14646	1.99658e-69	5.5177	5.18748	5.86251	0
Enhancer_Andersson.bed	Basophill_perc	9.48679	8.23871	10.8759	1.44447e-18	14.903	13.7612	16.1194	0
Enhancer_Hoffman.bed	Basophill_perc	6.45804	5.9591	6.99733	3.34569e-55	8.25142	7.82034	8.70602	0
eQTL_0.05_FDR.bed	Basophill_perc	1.6505	0.0416746	9.25389	0.998175	0.929926	0.0235051	5.20075	1
eQTL_0.1_FDR.bed	Basophill_perc	1.0254	0.0259133	5.73734	0.999926	6.4917	3.22867	11.6741	1.86693e-06
FOSL2.bed	Basophill_perc	4.43954	3.66008	5.34051	0.240469	5.32183	4.72498	5.97452	5.34385e-114
FOXO1_DeMayo.bed	Basophill_perc	4.38567	3.72678	5.13182	0.227882	5.37687	4.86187	5.93409	2.53101e-160
Intron_UCSC.bed	Basophill_perc	0.410181	0.378223	0.445053	8.59191e-05	0.611397	0.576025	0.649192	6.08928e-55
NR2F2.bed	Basophill_perc	1.62682	1.159	2.22263	1	5.19718	4.57871	5.87932	3.2047e-98
PLZF.bed	Basophill_perc	28.4137	20.6973	38.1321	2.55603e-15	18.1803	14.0199	23.2128	2.26254e-58
POLII_DeMayo.bed	Basophill_perc	2.58731	2.36319	2.82999	1.52884e-87	2.96163	2.78949	3.14332	3.0969e-235
PromoterFlanking_Hoffman.bed	Basophill_perc	8.34272	7.4879	9.27893	3.88972e-36	8.38668	7.79769	9.01209	0
Promoter_UCSC.bed	Basophill_perc	4.72728	4.34157	5.14322	7.80406e-88	4.78563	4.51663	5.06865	0
SuperEnhancer_Hnisz.bed	Basophill_perc	1.97978	1.829	2.14216	7.0344e-81	2.62512	2.48891	2.76876	2.9615e-267
TFBS_ENCODE.bed	Basophill_perc	9.84363	9.00309	10.7797	2.48432e-40	12.2161	11.4426	13.0437	0
TSS_Hoffman.bed	Basophill_perc	6.79734	6.20864	7.4304	1.23876e-84	8.22877	7.75576	8.72437	0
UTR_3_UCSC.bed	Basophill_perc	5.45012	4.90756	6.0417	5.40412e-41	5.88577	5.49397	6.3028	0
UTR_5_UCSC.bed	Basophill_perc	5.61952	4.92688	6.38522	1.60363e-22	9.26221	8.60801	9.961	0
WeakEnhancer_Hoffman.bed	Basophill_perc	7.35118	6.72517	8.02578	2.72504e-24	9.68098	9.14104	10.2486	0
Coding_UCSC.bed	crosstrait	3.37678	3.33208	3.42187	0	3.70613	3.64223	3.772	0
Enhancer_Andersson.bed	crosstrait	4.67858	4.58676	4.77081	0	5.34796	5.21187	5.48827	0
Enhancer_Hoffman.bed	crosstrait	4.49379	4.44317	4.54465	0	4.85546	4.78172	4.92961	0
eQTL_0.05_FDR.bed	crosstrait	9.67649	8.93641	10.4635	1.67827e-37	11.8939	10.7986	13.0749	6.63421467922709e-319
eQTL_0.1_FDR.bed	crosstrait	7.85794	7.32305	8.42116	7.08848e-34	9.54357	8.75641	10.3836	0
FOSL2.bed	crosstrait	3.68994	3.61181	3.76848	2.84451e-164	3.93304	3.82171	4.04674	0
FOXO1_DeMayo.bed	crosstrait	3.50619	3.44026	3.57327	2.75767e-242	3.62406	3.53174	3.71866	0
Intron_UCSC.bed	crosstrait	0.952892	0.94108	0.964889	1.03316e-69	0.804785	0.791145	0.818709	4.71907e-132
NR2F2.bed	crosstrait	3.59822	3.51692	3.68184	5.71089e-177	4.06057	3.9399	4.18465	0
PLZF.bed	crosstrait	5.99282	5.60229	6.40623	1.13699e-80	4.71117	4.24576	5.21491	1.84714e-129
POLII_DeMayo.bed	crosstrait	2.52194	2.48925	2.55473	0	2.44977	2.40709	2.4933	0
PromoterFlanking_Hoffman.bed	crosstrait	4.32201	4.2552	4.38989	0	5.12807	5.0266	5.23201	0
Promoter_UCSC.bed	crosstrait	2.59513	2.5612	2.62946	0	2.64597	2.59988	2.69271	0
SuperEnhancer_Hnisz.bed	crosstrait	1.93558	1.91349	1.95767	0	2.0205	1.98973	2.05156	0
TFBS_ENCODE.bed	crosstrait	6.47682	6.3878	6.56734	0	6.93236	6.8052	7.06202	0
TSS_Hoffman.bed	crosstrait	4.31353	4.2581	4.36972	0	4.68954	4.60953	4.77089	0
UTR_3_UCSC.bed	crosstrait	3.13171	3.08355	3.1802	0	2.97184	2.90907	3.03558	0
UTR_5_UCSC.bed	crosstrait	3.54153	3.47791	3.6057	0	3.84222	3.75162	3.9346	0
WeakEnhancer_Hoffman.bed	crosstrait	4.14274	4.09111	4.19366	0	4.28459	4.21342	4.35723	0
