# Supplementary material for: Fast and flexible joint fine-mapping of multiple traits via the Sum of Single Effects model
Source: bioRxiv. 2024 Jun 18:2023.04.14.536893. Preprint. [Version 5] doi: 10.1101/2023.04.14.536893 (PMC10327118; doi:10.1101/2023.04.14.536893)
Supplement: Supplement 9 [file media-9.xlsx]

## Sheet: Sheet1
trait: blood cell trait
celltype: hematopoietic cell type
susie z-score: adaptive shrinkage posterior z-score (posterior mean divided by posterior standard deviation) based on gchromVAR analysis of SuSiE fine-mapping results
susie lfsr: –log10 lfsr (local false sign rate)
mvsusie z-score: adaptive shrinkage posterior z-score (posterior mean divided by posterior standard deviation) based on gchromVAR analysis of mvSuSiE fine-mapping results
mvsusie lfsr: –log10 lfsr (local false sign rate)
trait	celltype	susie z-score	mvsusie z-score	susie lfsr	mvsusie lfsr
Basophill_perc	B	-1.6206	-0.8414	0.8786	0.431
Eosinophill_perc	B	1.3418	0.6039	0.7065	0.3163
Haemoglobin	B	-0.5452	-1.2462	0.282	0.6673
HLR_perc	B	-0.4151	-2.9082	0.2359	1.7313
Lymphocyte_perc	B	2.1324	0.2093	1.2086	0.1878
MCV	B	-1.3625	-2.6786	0.7191	1.5771
Monocyte_perc	B	0.3547	-1.522	0.2174	0.8393
MSCV	B	-2.2198	-1.3235	1.2681	0.7151
Neutrophill_perc	B	1.5822	0.288	0.8546	0.2077
PDW	B	-3.1366	-2.4923	2.0685	1.4553
Platelet_count	B	-1.8406	-3.7359	1.0176	2.3872
Plateletcrit	B	-1.4691	-2.4695	0.7845	1.4405
RBC_count	B	-1.4432	-2.9072	0.7686	1.7306
RDW	B	-1.3252	-1.6004	0.6965	0.8886
Reticulocyte_perc	B	-0.5132	-2.2595	0.2699	1.3057
WBC_count	B	-0.1812	-0.3064	0.1731	0.2127
Basophill_perc	CD4	-1.8581	-2.5187	1.0288	1.4724
Eosinophill_perc	CD4	2.2269	-0.5961	1.273	0.313
Haemoglobin	CD4	-0.4171	-2.6715	0.2366	1.5724
HLR_perc	CD4	-0.2244	-3.2068	0.183	1.943
Lymphocyte_perc	CD4	3.3249	-0.7941	2.3411	0.4062
MCV	CD4	-0.8555	-2.715	0.4257	1.6012
Monocyte_perc	CD4	-1.6784	-4.0019	0.9148	2.7109
MSCV	CD4	-1.5946	-1.1602	0.8623	0.6147
Neutrophill_perc	CD4	1.4356	-0.2401	0.7639	0.1953
PDW	CD4	-3.1571	-3.803	2.0945	4.3847
Platelet_count	CD4	-3.5359	-3.9976	2.7955	3.8926
Plateletcrit	CD4	-3.4588	-4.1508	2.6026	3.4096
RBC_count	CD4	-1.1774	-2.4241	0.6076	1.4112
RDW	CD4	-1.7491	-4.0659	0.9594	2.8244
Reticulocyte_perc	CD4	-0.5408	-3.2453	0.2804	1.9716
WBC_count	CD4	-0.383	-1.1543	0.2259	0.6112
Basophill_perc	CD8	-1.9036	-1.8523	1.0581	1.0476
Eosinophill_perc	CD8	3.7495	-0.2842	3.5643	0.2067
Haemoglobin	CD8	-0.197	-3.4376	0.1766	2.1211
HLR_perc	CD8	-0.375	-3.8006	0.2235	2.4544
Lymphocyte_perc	CD8	3.6922	-1.0349	3.3267	0.5399
MCV	CD8	-0.9482	-2.4065	0.4757	1.3999
Monocyte_perc	CD8	-1.4466	-4.1494	0.7707	3.0687
MSCV	CD8	-1.9152	-1.117	1.0656	0.5886
Neutrophill_perc	CD8	2.0323	-0.2349	1.142	0.194
PDW	CD8	-2.7062	-4.1364	1.6339	3.483
Platelet_count	CD8	-3.5304	-4.1265	2.7806	3.5242
Plateletcrit	CD8	-3.2215	-4.1654	2.1814	3.2266
RBC_count	CD8	-1.5128	-2.552	0.8115	1.4941
RDW	CD8	-1.5309	-3.9463	0.8227	2.6296
Reticulocyte_perc	CD8	-0.7054	-3.3557	0.3508	2.0559
WBC_count	CD8	-0.5873	-1.3249	0.2989	0.716
Basophill_perc	CLP	-1.3635	0.2925	0.7197	0.2089
Eosinophill_perc	CLP	-3.1422	-1.5964	2.0755	0.8861
Haemoglobin	CLP	-1.0086	-0.6706	0.5095	0.3459
HLR_perc	CLP	-1.1101	-2.8983	0.568	1.7245
Lymphocyte_perc	CLP	1.2793	0.64	0.6686	0.332
MCV	CLP	-2.2863	-3.2763	1.3142	1.995
Monocyte_perc	CLP	-0.0612	-1.6406	0.1484	0.914
MSCV	CLP	-2.3495	-2.2869	1.3589	1.3233
Neutrophill_perc	CLP	1.3699	-0.1366	0.7236	0.1713
PDW	CLP	-1.9939	-2.1444	1.1168	1.2325
Platelet_count	CLP	-3.3073	-4.0536	2.3117	2.8003
Plateletcrit	CLP	-2.6024	-3.0696	1.549	1.8438
RBC_count	CLP	-1.2864	-2.1022	0.6729	1.2057
RDW	CLP	-3.6534	-1.9716	3.1764	1.123
Reticulocyte_perc	CLP	-1.0463	-2.9786	0.5311	1.7799
WBC_count	CLP	2.9235	-0.0788	1.8321	0.1593
Basophill_perc	CMP	2.8306	3.4852	1.7434	2.1602
Eosinophill_perc	CMP	-0.3171	1.5326	0.2068	0.8459
Haemoglobin	CMP	0.5181	2.6638	0.2717	1.5673
HLR_perc	CMP	-0.4753	1.4125	0.2562	0.7706
Lymphocyte_perc	CMP	-3.6341	0.5892	3.106	0.3101
MCV	CMP	1.4245	2.3673	0.7571	1.3747
Monocyte_perc	CMP	-0.5807	2.4286	0.2962	1.4142
MSCV	CMP	2.5647	1.431	1.5193	0.7822
Neutrophill_perc	CMP	-2.7158	-0.0731	1.6421	0.1581
PDW	CMP	2.0093	3.6187	1.1269	2.2758
Platelet_count	CMP	3.3847	3.9713	2.4486	3.956
Plateletcrit	CMP	3.5783	4.1654	2.9199	3.2458
RBC_count	CMP	1.8235	3.0619	1.0067	1.8383
RDW	CMP	0.7924	2.262	0.3931	1.3074
Reticulocyte_perc	CMP	-0.3033	1.0544	0.203	0.5513
WBC_count	CMP	0.0385	0.6081	0.1442	0.3181
Basophill_perc	Ery	0.6065	0.9359	0.3068	0.4829
Eosinophill_perc	Ery	-0.459	0.8345	0.2505	0.4274
Haemoglobin	Ery	1.2664	7.1283	0.6608	14.739
HLR_perc	Ery	15.0345	21.477	45.4499	44.6185
Lymphocyte_perc	Ery	0.8943	2.2843	0.4463	1.3216
MCV	Ery	12.0625	23.6286	29.8523	46.4137
Monocyte_perc	Ery	-1.3758	0.5167	0.7273	0.2812
MSCV	Ery	8.4654	9.3138	16.8889	19.7986
Neutrophill_perc	Ery	0.7451	4.0019	0.3697	2.711
PDW	Ery	1.6848	4.0794	0.9188	3.6795
Platelet_count	Ery	2.6074	3.6933	1.553	5.0123
Plateletcrit	Ery	3.2982	4.8665	2.2971	7.074
RBC_count	Ery	5.2194	15.9954	7.3224	38.6834
RDW	Ery	27.7157	18.4808	63.3746	41.725
Reticulocyte_perc	Ery	13.6526	14.568	38.5109	36.3896
WBC_count	Ery	-0.7133	3.1291	0.3545	1.8863
Basophill_perc	GMP-A	3.2485	3.7049	2.2205	4.8036
Eosinophill_perc	GMP-A	1.4642	4.1096	0.7815	2.9259
Haemoglobin	GMP-A	0.8996	0.6052	0.4492	0.3169
HLR_perc	GMP-A	0.1015	1.0131	0.1562	0.5271
Lymphocyte_perc	GMP-A	1.1517	3.7386	0.5924	2.3899
MCV	GMP-A	-0.2421	2.1097	0.1873	1.2105
Monocyte_perc	GMP-A	5.4392	3.7605	7.9375	4.5238
MSCV	GMP-A	0.3836	0.2005	0.2261	0.1856
Neutrophill_perc	GMP-A	2.4118	3.7941	1.404	2.4474
PDW	GMP-A	1.0086	1.0693	0.5095	0.5601
Platelet_count	GMP-A	0.5243	1.3296	0.2741	0.7189
Plateletcrit	GMP-A	1.0454	1.1987	0.5306	0.6382
RBC_count	GMP-A	1.2201	0.5653	0.6331	0.3003
RDW	GMP-A	-0.83	0.6595	0.4123	0.3408
Reticulocyte_perc	GMP-A	-0.5294	1.8498	0.276	1.046
WBC_count	GMP-A	3.6245	3.8586	3.0719	4.2314
Basophill_perc	GMP-B	2.6086	4.1142	1.5539	2.9387
Eosinophill_perc	GMP-B	1.3142	4.1031	0.6897	2.9087
Haemoglobin	GMP-B	1.521	0.5646	0.8166	0.3
HLR_perc	GMP-B	-0.1089	0.5457	0.1577	0.2924
Lymphocyte_perc	GMP-B	0.7943	2.4898	0.3941	1.4537
MCV	GMP-B	-0.1819	1.9378	0.1732	1.1016
Monocyte_perc	GMP-B	6.2008	3.7923	10.2679	5.5604
MSCV	GMP-B	0.423	0.0892	0.2385	0.1613
Neutrophill_perc	GMP-B	2.051	3.9634	1.1544	2.6535
PDW	GMP-B	0.9495	0.57	0.4765	0.3022
Platelet_count	GMP-B	-0.0125	0.5201	0.1395	0.2825
Plateletcrit	GMP-B	0.5561	0.5838	0.2863	0.3079
RBC_count	GMP-B	1.1171	0.4589	0.5721	0.2602
RDW	GMP-B	-1.1452	0.6795	0.5886	0.35
Reticulocyte_perc	GMP-B	-0.793	1.2835	0.3934	0.6903
WBC_count	GMP-B	3.3814	4.1158	2.4422	2.9432
Basophill_perc	GMP-C	1.1011	2.1255	0.5627	1.2205
Eosinophill_perc	GMP-C	0.7756	2.5349	0.3847	1.4829
Haemoglobin	GMP-C	0.5805	-0.3177	0.2961	0.2158
HLR_perc	GMP-C	-0.3876	0.0293	0.2273	0.1497
Lymphocyte_perc	GMP-C	0.5286	1.4465	0.2757	0.7919
MCV	GMP-C	-0.8651	0.5413	0.4307	0.2907
Monocyte_perc	GMP-C	4.7241	3.8494	6.2387	4.2555
MSCV	GMP-C	-0.4241	-0.7371	0.2389	0.3775
Neutrophill_perc	GMP-C	1.2966	2.0127	0.6791	1.149
PDW	GMP-C	0.6828	-0.3449	0.3403	0.2236
Platelet_count	GMP-C	-0.496	-0.1258	0.2636	0.1689
Plateletcrit	GMP-C	0.0627	-0.0125	0.1487	0.1465
RBC_count	GMP-C	0.1991	-0.862	0.1771	0.4421
RDW	GMP-C	-2.1417	0.1786	1.2149	0.1806
Reticulocyte_perc	GMP-C	-1.1217	0.6433	0.5748	0.3335
WBC_count	GMP-C	3.4677	2.808	2.623	1.6633
Basophill_perc	HSC	0.957	-0.0091	0.4806	0.1459
Eosinophill_perc	HSC	-3.6087	-1.4572	3.0178	0.7986
Haemoglobin	HSC	-1.2085	-0.0424	0.6261	0.1521
HLR_perc	HSC	-3.4385	-2.4012	2.5578	1.3965
Lymphocyte_perc	HSC	-3.4566	-0.3675	2.5976	0.2304
MCV	HSC	-0.7136	-1.7293	0.3547	0.9699
Monocyte_perc	HSC	0.5151	0.534	0.2706	0.2879
MSCV	HSC	-0.8418	-1.3215	0.4185	0.7139
Neutrophill_perc	HSC	-3.4606	-1.4388	2.6066	0.7871
PDW	HSC	0.183	0.1496	0.1735	0.1741
Platelet_count	HSC	0.3667	0.306	0.221	0.2126
Plateletcrit	HSC	0.8314	0.782	0.4131	0.4
RBC_count	HSC	-0.7206	-1.0952	0.358	0.5756
RDW	HSC	-3.2703	-1.0884	2.2533	0.5715
Reticulocyte_perc	HSC	-3.3226	-2.2851	2.3372	1.3221
WBC_count	HSC	0.0345	-1.0379	0.1434	0.5416
Basophill_perc	LMPP	0.7214	0.5635	0.3583	0.2996
Eosinophill_perc	LMPP	-3.2287	-1.77	2.1917	0.9956
Haemoglobin	LMPP	-1.2172	-1.3685	0.6313	0.7431
HLR_perc	LMPP	-3.301	-4.0893	2.3016	3.6505
Lymphocyte_perc	LMPP	-2.3593	0.5547	1.366	0.296
MCV	LMPP	-3.398	-3.9037	2.4743	2.5739
Monocyte_perc	LMPP	0.7817	0.3015	0.3878	0.2113
MSCV	LMPP	-1.2654	-2.3645	0.6602	1.3729
Neutrophill_perc	LMPP	-1.8033	-0.8316	0.9938	0.4258
PDW	LMPP	-0.9355	-2.0429	0.4687	1.1681
Platelet_count	LMPP	-2.5914	-2.3455	1.5403	1.3608
Plateletcrit	LMPP	-2.371	-1.9568	1.3743	1.1137
RBC_count	LMPP	-2.0858	-3.262	1.1774	1.9842
RDW	LMPP	-4.0034	-2.8829	4.5372	1.714
Reticulocyte_perc	LMPP	-3.0155	-4.0083	1.9275	2.7212
WBC_count	LMPP	0.9471	-0.8714	0.4751	0.4471
Basophill_perc	mDC	0.2161	-0.5037	0.1811	0.2763
Eosinophill_perc	mDC	0.1933	-0.329	0.1758	0.219
Haemoglobin	mDC	0.2024	-1.0748	0.1779	0.5634
HLR_perc	mDC	-0.9499	-1.0017	0.4767	0.5205
Lymphocyte_perc	mDC	-0.6482	-0.0071	0.3248	0.1455
MCV	mDC	-2.5558	-1.5754	1.5124	0.8729
Monocyte_perc	mDC	3.301	2.6651	2.3015	1.5682
MSCV	mDC	-2.0806	-1.795	1.174	1.0114
Neutrophill_perc	mDC	0.8957	0.1999	0.4471	0.1855
PDW	mDC	1.0029	-0.3756	0.5064	0.2329
Platelet_count	mDC	-0.6659	-1.6051	0.3327	0.8916
Plateletcrit	mDC	-0.8432	-1.774	0.4192	0.9981
RBC_count	mDC	-2.2653	-2.4705	1.2996	1.4412
RDW	mDC	-2.6086	-2.3765	1.5539	1.3807
Reticulocyte_perc	mDC	-1.2498	-0.6708	0.6509	0.3459
WBC_count	mDC	0.8983	0.6699	0.4485	0.3455
Basophill_perc	Mega	-0.8798	-1.1311	0.4386	0.5971
Eosinophill_perc	Mega	-0.604	-0.8652	0.3058	0.4438
Haemoglobin	Mega	-0.4653	0.2297	0.2527	0.1927
HLR_perc	Mega	0.7093	3.9548	0.3526	2.6413
Lymphocyte_perc	Mega	-0.1788	-0.7359	0.1726	0.3769
MCV	Mega	0.5946	1.0496	0.3019	0.5485
Monocyte_perc	Mega	-3.1593	-0.2421	2.0974	0.1958
MSCV	Mega	0.7969	0.8212	0.3954	0.4203
Neutrophill_perc	Mega	-0.5496	-0.29	0.2838	0.2082
PDW	Mega	4.8008	4.6904	6.395	6.8896
Platelet_count	Mega	4.3356	3.779	5.4189	5.521
Plateletcrit	Mega	3.0799	4.1654	1.9999	3.25
RBC_count	Mega	-0.1347	0.9158	0.163	0.4716
RDW	Mega	3.3995	1.1561	2.4771	0.6122
Reticulocyte_perc	Mega	0.9344	4.1036	0.4681	2.9101
WBC_count	Mega	-2.4029	0.3134	1.3975	0.2146
Basophill_perc	MEP	-0.3823	1.9705	0.2257	1.1223
Eosinophill_perc	MEP	-1.3662	1.1547	0.7214	0.6114
Haemoglobin	MEP	2.4045	6.4677	1.3986	8.641
HLR_perc	MEP	5.5549	7.0257	8.3185	9.3076
Lymphocyte_perc	MEP	-0.8657	0.933	0.431	0.4812
MCV	MEP	5.3532	7.5533	7.6804	11.6014
Monocyte_perc	MEP	-3.1937	0.9979	2.1428	0.5183
MSCV	MEP	5.0745	4.7969	6.9781	7.0022
Neutrophill_perc	MEP	-0.506	0.8589	0.2673	0.4404
PDW	MEP	3.6054	3.6942	3.0069	4.9425
Platelet_count	MEP	3.5456	5.0937	2.8227	7.3014
Plateletcrit	MEP	3.4869	3.7508	2.6686	5.4255
RBC_count	MEP	3.8478	7.1018	3.9752	14.312
RDW	MEP	12.0064	7.5854	29.5851	11.3795
Reticulocyte_perc	MEP	6.1922	4.1577	10.2481	6.245
WBC_count	MEP	-0.6057	2.457	0.3065	1.4324
Basophill_perc	mono	2.6823	2.5698	1.614	1.5057
Eosinophill_perc	mono	1.4642	1.914	0.7815	1.0866
Haemoglobin	mono	1.5916	0.5159	0.8605	0.2809
HLR_perc	mono	0.0353	0.7546	0.1436	0.3861
Lymphocyte_perc	mono	1.1284	0.9404	0.5787	0.4854
MCV	mono	-0.6523	0.3853	0.3266	0.2359
Monocyte_perc	mono	5.0784	4.086	6.9868	2.8676
MSCV	mono	-0.6888	-0.3779	0.3431	0.2336
Neutrophill_perc	mono	3.5224	2.7379	2.759	1.6164
PDW	mono	0.3785	-0.6381	0.2245	0.3312
Platelet_count	mono	-0.2999	-0.5744	0.2021	0.304
Plateletcrit	mono	-0.379	-0.6781	0.2247	0.3493
RBC_count	mono	0.907	-0.0801	0.4532	0.1595
RDW	mono	-0.7629	-0.2774	0.3785	0.2049
Reticulocyte_perc	mono	-0.4934	0.8561	0.2627	0.4389
WBC_count	mono	2.5203	2.8057	1.485	1.6618
Basophill_perc	MPP	1.2409	0.2921	0.6456	0.2088
Eosinophill_perc	MPP	-3.5204	-0.7781	2.7536	0.398
Haemoglobin	MPP	-0.9974	0.1676	0.5032	0.1781
HLR_perc	MPP	-3.3888	-1.6641	2.4564	0.9288
Lymphocyte_perc	MPP	-3.4256	-0.2104	2.5303	0.188
MCV	MPP	-0.3692	-0.9631	0.2217	0.4983
Monocyte_perc	MPP	0.0952	0.6301	0.155	0.3276
MSCV	MPP	-0.3388	-0.9142	0.2129	0.4707
Neutrophill_perc	MPP	-3.5204	-1.3555	2.7535	0.735
PDW	MPP	0.607	0.8381	0.3071	0.4293
Platelet_count	MPP	1.3687	1.2418	0.7229	0.6646
Plateletcrit	MPP	2.0815	2.0638	1.1746	1.1814
RBC_count	MPP	-0.5191	-0.6772	0.2721	0.3489
RDW	MPP	-3.0032	-0.5009	1.9142	0.2753
Reticulocyte_perc	MPP	-2.9297	-1.422	1.8383	0.7766
WBC_count	MPP	-0.0736	-0.8133	0.1508	0.4161
Basophill_perc	NK	-1.0896	-1.4037	0.556	0.7651
Eosinophill_perc	NK	3.3768	-0.3279	2.4335	0.2187
Haemoglobin	NK	-0.3011	-2.2391	0.2024	1.2927
HLR_perc	NK	-0.2156	-2.4471	0.181	1.4261
Lymphocyte_perc	NK	1.5345	-1.4799	0.825	0.8128
MCV	NK	-1.2803	-2.4634	0.6692	1.4366
Monocyte_perc	NK	-1.0572	-3.3839	0.5373	2.0781
MSCV	NK	-2.0391	-1.9166	1.1465	1.0882
Neutrophill_perc	NK	1.1587	-0.8303	0.5966	0.4251
PDW	NK	-1.8406	-2.7587	1.0176	1.6303
Platelet_count	NK	-2.1717	-3.6436	1.2352	2.2986
Plateletcrit	NK	-2.7203	-3.8124	1.6459	2.4671
RBC_count	NK	-2.2227	-2.5595	1.2701	1.4989
RDW	NK	-1.8875	-3.9555	1.0477	2.6423
Reticulocyte_perc	NK	-0.5654	-2.5269	0.29	1.4778
WBC_count	NK	-1.1403	-3.4071	0.5857	2.0966
Basophill_perc	pDC	-0.3024	-0.993	0.2028	0.5154
Eosinophill_perc	pDC	-0.9091	-2.4204	0.4543	1.4088
Haemoglobin	pDC	0.3107	-3.538	0.205	2.2047
HLR_perc	pDC	0.462	-1.9894	0.2516	1.1343
Lymphocyte_perc	pDC	-1.2652	-0.5857	0.6601	0.3087
MCV	pDC	-1.3062	-2.386	0.6849	1.3867
Monocyte_perc	pDC	0.8099	-0.4449	0.402	0.2554
MSCV	pDC	-1.7008	-2.0822	0.9289	1.193
Neutrophill_perc	pDC	-1.3517	-0.9714	0.7125	0.5031
PDW	pDC	-0.8383	-2.3767	0.4167	1.3808
Platelet_count	pDC	-2.8877	-3.2202	1.797	1.9529
Plateletcrit	pDC	-2.12	-3.2349	1.2003	1.9639
RBC_count	pDC	-1.262	-4.0954	0.6582	2.8895
RDW	pDC	-3.9997	-2.7395	4.5253	1.6174
Reticulocyte_perc	pDC	-0.2772	-1.0716	0.1961	0.5615
WBC_count	pDC	0.1296	-0.811	0.162	0.4149
